# Supplementary material for: 2-Eth­oxy­ethyl (Z)-2-cyano-3-[(N-phenyl­carbamo­yl)amino]­prop-2-enoate
Source: Acta Crystallogr Sect E Struct Rep Online. 2012 Jan 7;68(Pt 2):o267. doi: 10.1107/S1600536811055000 (PMC3274966; doi:10.1107/S1600536811055000)
Supplement: Supplementary file 1 [file e-68-0o267-sup1.cif]

##############################################################################
#                                                                            #
# This CIF contains the data in a paper accepted for publication in          #
# Acta Crystallographica Section E. It conforms to the requirements of       #
# Notes for Authors for Acta Crystallographica Section E, and has been       #
# peer reviewed under the auspices of the IUCr Commission on Journals.       #
#                                                                            #
# Full details of the Crystallographic Information File format               #
# are given in the paper "The Crystallographic Information File (CIF):       #
# a New Standard Archive File for Crystallography" by S. R. Hall, F. H.      #
# Allen and I. D. Brown [Acta Cryst. (1991), A47, 655-685].                  #
#                                                                            #
# The current version of the core CIF dictionary is obtainable from          #
# ftp://ftp.iucr.org/pub/cif_core.dic.                                       #
#                                                                            #
# Software is freely available for graphical display of the structure(s)     #
# in this CIF. For information consult the CIF software page                 #
# http://www.iucr.org/resources/cif/software.                                #
#                                                                            #
# This file may be used for bona fide research purposes within the           #
# scientific community so long as proper attribution is given to the journal # 
# article from which it was obtained.                                        #
#                                                                            #
##############################################################################
data_I
_audit_creation_method     SHELXL97
_chemical_name_systematic
;
2-Ethoxyethyl
(<i>Z</i>)-2-cyano-3-[(<i>N</i>-phenylcarbamoyl)amino]prop-2-enoate
;
_chemical_name_common     ?
_chemical_formula_moiety     'C15 H17 N3 O4'
_chemical_formula_sum     'C15 H17 N3 O4'
_chemical_formula_iupac     'C15 H17 N3 O4'
_chemical_formula_weight     303.32
_chemical_melting_point     ?
_symmetry_cell_setting     monoclinic
_symmetry_space_group_name_H-M     'C 2/c'
_symmetry_space_group_name_Hall     '-C 2yc'
loop_
    _symmetry_equiv_pos_as_xyz
    'x, y, z'
    '-x, y, -z+1/2'
    'x+1/2, y+1/2, z'
    '-x+1/2, y+1/2, -z+1/2'
    '-x, -y, -z'
    'x, -y, z-1/2'
    '-x+1/2, -y+1/2, -z'
    'x+1/2, -y+1/2, z-1/2'
_cell_length_a     25.102(7)
_cell_length_b     12.013(3)
_cell_length_c     10.436(3)
_cell_angle_alpha     90.00
_cell_angle_beta     96.248(4)
_cell_angle_gamma     90.00
_cell_volume     3128.4(16)
_cell_formula_units_Z     8
_cell_measurement_reflns_used     4353
_cell_measurement_theta_min     2.65
_cell_measurement_theta_max     29.11
_cell_measurement_temperature     153(2)
_exptl_crystal_description     Platelet
_exptl_crystal_colour     Colorless
_exptl_crystal_size_max     0.48
_exptl_crystal_size_mid     0.44
_exptl_crystal_size_min     0.09
_exptl_crystal_density_diffrn     1.288
_exptl_crystal_density_meas     ?
_exptl_crystal_density_method     'not measured'
_exptl_crystal_F_000     1280
_exptl_absorpt_coefficient_mu     0.095
_exptl_absorpt_correction_type     multi-scan
_exptl_absorpt_process_details     '(ABSCOR; Higashi, 1995)'
_exptl_absorpt_correction_T_min     0.9561
_exptl_absorpt_correction_T_max     0.9917
_exptl_special_details
;
;
_diffrn_ambient_temperature     153(2)
_diffrn_radiation_type     MoK\a
_diffrn_radiation_wavelength     0.71073
_diffrn_radiation_source     'Rotating Anode'
_diffrn_radiation_monochromator     graphite
_diffrn_measurement_device_type     'Rigaku AFC10/Saturn724+'
_diffrn_measurement_method     'phi and omega scans'
_diffrn_detector_area_resol_mean     28.5714
_diffrn_reflns_number     16240
_diffrn_reflns_av_R_equivalents     0.0375
_diffrn_reflns_av_sigmaI/netI     0.0342
_diffrn_reflns_theta_min     2.65
_diffrn_reflns_theta_max     29.11
_diffrn_reflns_theta_full     29.11
_diffrn_measured_fraction_theta_max     0.987
_diffrn_measured_fraction_theta_full     0.987
_diffrn_reflns_limit_h_min     -34
_diffrn_reflns_limit_h_max     32
_diffrn_reflns_limit_k_min     -16
_diffrn_reflns_limit_k_max     16
_diffrn_reflns_limit_l_min     -13
_diffrn_reflns_limit_l_max     14
_diffrn_standards_number     0
_diffrn_standards_interval_count     0
_diffrn_standards_interval_time     0
_diffrn_standards_decay_%     0
_refine_special_details
;
Refinement of <i>F</i>^2^ against ALL reflections. The weighted <i>R</i>-factor
<i>wR</i> and goodness of fit <i>S</i> are based on <i>F</i>^2^, conventional
<i>R</i>-factors <i>R</i> are based on <i>F</i>, with <i>F</i> set to zero for
negative <i>F</i>^2^. The threshold expression of <i>F</i>^2^ >
\s(<i>F</i>^2^) is used only for calculating <i>R</i>-factors(gt) <i>etc</i>.
and is not relevant to the choice of reflections for refinement.
<i>R</i>-factors based on <i>F</i>^2^ are statistically about twice as large
as those based on <i>F</i>, and <i>R</i>- factors based on ALL data will be
even larger.
;
_reflns_number_total     4149
_reflns_number_gt     2994
_reflns_threshold_expression     I>2sigma(I)
_refine_ls_structure_factor_coef     Fsqd
_refine_ls_matrix_type     full
_refine_ls_R_factor_all     0.0655
_refine_ls_R_factor_gt     0.0430
_refine_ls_wR_factor_gt     0.1051
_refine_ls_wR_factor_ref     0.1156
_refine_ls_goodness_of_fit_ref     0.999
_refine_ls_restrained_S_all     0.999
_refine_ls_number_reflns     4149
_refine_ls_number_parameters     208
_refine_ls_number_restraints     0
_refine_ls_hydrogen_treatment     mixed
_refine_ls_weighting_scheme     calc
_refine_ls_weighting_details
         'calc w=1/[\s^2^(Fo^2^)+(0.0616P)^2^+0.1360P] where P=(Fo^2^+2Fc^2^)/3'
_atom_sites_solution_hydrogens     geom
_atom_sites_solution_primary     direct
_atom_sites_solution_secondary     difmap
_refine_ls_shift/su_max     0.000
_refine_ls_shift/su_mean     0.000
_refine_diff_density_max     0.282
_refine_diff_density_min     -0.175
_refine_ls_extinction_method     none
_refine_ls_extinction_coef     ?
loop_
    _atom_type_symbol
    _atom_type_description
    _atom_type_scat_dispersion_real
    _atom_type_scat_dispersion_imag
    _atom_type_scat_source
    'C' 'C' 0.0033 0.0016
                         'International Tables Vol C Tables 4.2.6.8 and 6.1.1.4'
    'H' 'H' 0.0000 0.0000
                         'International Tables Vol C Tables 4.2.6.8 and 6.1.1.4'
    'N' 'N' 0.0061 0.0033
                         'International Tables Vol C Tables 4.2.6.8 and 6.1.1.4'
    'O' 'O' 0.0106 0.0060
                         'International Tables Vol C Tables 4.2.6.8 and 6.1.1.4'
_computing_data_collection     'CrystalClear (Rigaku, 2008)'
_computing_cell_refinement     'CrystalClear (Rigaku, 2008)'
_computing_data_reduction     'CrystalClear (Rigaku, 2008)'
_computing_structure_solution     'SHELXS97 (Sheldrick, 2008)'
_computing_structure_refinement     'SHELXL97 (Sheldrick, 2008)'
_computing_molecular_graphics     'SHELXTL (Sheldrick, 2008)'
_computing_publication_material     'SHELXL97 (Sheldrick, 2008)'
loop_
    _atom_site_type_symbol
    _atom_site_label
    _atom_site_fract_x
    _atom_site_fract_y
    _atom_site_fract_z
    _atom_site_U_iso_or_equiv
    _atom_site_adp_type
    _atom_site_calc_flag
    _atom_site_refinement_flags
    _atom_site_occupancy
    _atom_site_symmetry_multiplicity
    _atom_site_disorder_assembly
    _atom_site_disorder_group
    O O1 0.15659(4) 0.22114(7) 0.47309(9) 0.0364(2) Uani d . 1 1 . .
    O O2 0.32432(3) 0.36646(7) 0.09862(8) 0.0255(2) Uani d . 1 1 . .
    O O3 0.27763(4) 0.46231(7) 0.23556(8) 0.0306(2) Uani d . 1 1 . .
    O O4 0.42663(4) 0.39232(8) -0.00208(9) 0.0364(2) Uani d . 1 1 . .
    N N1 0.16467(4) 0.40528(8) 0.53128(10) 0.0250(2) Uani d . 1 1 . .
    N N2 0.21226(4) 0.33631(8) 0.37397(9) 0.0240(2) Uani d . 1 1 . .
    N N3 0.28465(4) 0.09868(8) 0.07213(10) 0.0289(3) Uani d . 1 1 . .
    C C1 0.11615(5) 0.52205(11) 0.66349(12) 0.0307(3) Uani d . 1 1 . .
    H H1 0.1298 0.5844 0.6216 0.037 Uiso calc R 1 1 . .
    C C2 0.08347(6) 0.53787(13) 0.76109(13) 0.0375(3) Uani d . 1 1 . .
    H H2 0.0747 0.6112 0.7858 0.045 Uiso calc R 1 1 . .
    C C3 0.06367(6) 0.44733(14) 0.82240(13) 0.0396(3) Uani d . 1 1 . .
    H H3 0.0416 0.4583 0.8896 0.047 Uiso calc R 1 1 . .
    C C4 0.07616(5) 0.34066(13) 0.78556(13) 0.0362(3) Uani d . 1 1 . .
    H H4 0.0625 0.2785 0.8278 0.043 Uiso calc R 1 1 . .
    C C5 0.10845(5) 0.32346(11) 0.68761(12) 0.0282(3) Uani d . 1 1 . .
    H H5 0.1165 0.2500 0.6622 0.034 Uiso calc R 1 1 . .
    C C6 0.12894(5) 0.41423(10) 0.62707(11) 0.0232(3) Uani d . 1 1 . .
    C C7 0.17519(5) 0.31405(9) 0.46344(12) 0.0242(3) Uani d . 1 1 . .
    C C8 0.22843(5) 0.25503(9) 0.29863(11) 0.0227(3) Uani d . 1 1 . .
    H H8 0.2142 0.1827 0.3086 0.027 Uiso calc R 1 1 . .
    C C9 0.26364(5) 0.26801(9) 0.20886(11) 0.0221(2) Uani d . 1 1 . .
    C C10 0.28862(5) 0.37541(10) 0.18432(11) 0.0229(3) Uani d . 1 1 . .
    C C11 0.34591(5) 0.47118(10) 0.05780(13) 0.0291(3) Uani d . 1 1 . .
    H H11A 0.3684 0.5062 0.1306 0.035 Uiso calc R 1 1 . .
    H H11B 0.3164 0.5229 0.0284 0.035 Uiso calc R 1 1 . .
    C C12 0.37881(5) 0.44736(11) -0.05006(12) 0.0306(3) Uani d . 1 1 . .
    H H12A 0.3581 0.4000 -0.1153 0.037 Uiso calc R 1 1 . .
    H H12B 0.3876 0.5179 -0.0921 0.037 Uiso calc R 1 1 . .
    C C13 0.45942(7) 0.36769(16) -0.10075(16) 0.0567(5) Uani d . 1 1 . .
    H H13A 0.4701 0.4375 -0.1414 0.068 Uiso calc R 1 1 . .
    H H13B 0.4393 0.3214 -0.1680 0.068 Uiso calc R 1 1 . .
    C C14 0.50822(8) 0.30642(17) -0.0432(2) 0.0745(6) Uani d . 1 1 . .
    H H14A 0.5255 0.3486 0.0303 0.112 Uiso calc R 1 1 . .
    H H14B 0.5333 0.2978 -0.1082 0.112 Uiso calc R 1 1 . .
    H H14C 0.4978 0.2328 -0.0140 0.112 Uiso calc R 1 1 . .
    C C15 0.27583(5) 0.17378(9) 0.13389(11) 0.0225(2) Uani d . 1 1 . .
    H H2N 0.2248(6) 0.4059(13) 0.3597(14) 0.038(4) Uiso d . 1 1 . .
    H H1N 0.1787(6) 0.4663(13) 0.5061(13) 0.035(4) Uiso d . 1 1 . .
loop_
    _atom_site_aniso_label
    _atom_site_aniso_U_11
    _atom_site_aniso_U_22
    _atom_site_aniso_U_33
    _atom_site_aniso_U_12
    _atom_site_aniso_U_13
    _atom_site_aniso_U_23
    O1 0.0471(6) 0.0169(4) 0.0493(6) -0.0065(4) 0.0241(5) -0.0041(4)
    O2 0.0295(5) 0.0150(4) 0.0342(5) 0.0004(3) 0.0134(4) 0.0003(3)
    O3 0.0400(5) 0.0168(4) 0.0375(5) -0.0024(4) 0.0153(4) -0.0060(4)
    O4 0.0314(5) 0.0425(6) 0.0375(5) 0.0078(4) 0.0141(4) 0.0064(4)
    N1 0.0334(6) 0.0155(5) 0.0278(5) -0.0017(4) 0.0116(5) 0.0003(4)
    N2 0.0296(6) 0.0155(5) 0.0285(5) -0.0011(4) 0.0100(4) -0.0003(4)
    N3 0.0372(6) 0.0178(5) 0.0324(6) 0.0009(4) 0.0075(5) -0.0013(4)
    C1 0.0371(7) 0.0251(6) 0.0304(7) 0.0022(5) 0.0059(6) -0.0027(5)
    C2 0.0379(8) 0.0414(8) 0.0337(7) 0.0084(6) 0.0059(6) -0.0101(6)
    C3 0.0309(7) 0.0592(10) 0.0302(7) 0.0019(7) 0.0106(6) -0.0055(7)
    C4 0.0303(7) 0.0464(9) 0.0330(7) -0.0043(6) 0.0084(6) 0.0058(6)
    C5 0.0283(7) 0.0285(6) 0.0283(6) -0.0019(5) 0.0057(5) 0.0028(5)
    C6 0.0235(6) 0.0252(6) 0.0212(6) 0.0009(4) 0.0031(5) -0.0007(5)
    C7 0.0271(6) 0.0182(6) 0.0282(6) 0.0003(4) 0.0070(5) 0.0011(5)
    C8 0.0265(6) 0.0161(5) 0.0256(6) 0.0003(4) 0.0030(5) -0.0002(4)
    C9 0.0259(6) 0.0146(5) 0.0261(6) 0.0014(4) 0.0045(5) -0.0008(4)
    C10 0.0254(6) 0.0181(6) 0.0258(6) 0.0011(4) 0.0049(5) -0.0009(4)
    C11 0.0336(7) 0.0165(6) 0.0391(7) -0.0024(5) 0.0123(6) 0.0018(5)
    C12 0.0333(7) 0.0263(6) 0.0337(7) 0.0011(5) 0.0101(6) 0.0050(5)
    C13 0.0563(10) 0.0660(12) 0.0536(10) 0.0232(9) 0.0333(8) 0.0157(8)
    C14 0.0570(12) 0.0897(16) 0.0838(14) 0.0342(11) 0.0399(11) 0.0275(12)
    C15 0.0255(6) 0.0172(5) 0.0251(6) 0.0001(4) 0.0046(5) 0.0030(4)
_geom_special_details
;
All e.s.d.'s (except the e.s.d. in the dihedral angle between two l.s. planes)
are estimated using the full covariance matrix. The cell e.s.d.'s are taken
into account individually in the estimation of e.s.d.'s in distances, angles
and torsion angles; correlations between e.s.d.'s in cell parameters are only
used when they are defined by crystal symmetry. An approximate (isotropic)
treatment of cell e.s.d.'s is used for estimating e.s.d.'s involving l.s.
planes.
;
loop_
    _geom_bond_atom_site_label_1
    _geom_bond_atom_site_label_2
    _geom_bond_site_symmetry_2
    _geom_bond_distance
    _geom_bond_publ_flag
    O1 C7 . 1.2183(14) ?
    O2 C10 . 1.3376(14) ?
    O2 C11 . 1.4520(14) ?
    O3 C10 . 1.2181(14) ?
    O4 C12 . 1.4135(15) ?
    O4 C13 . 1.4177(17) ?
    N1 C7 . 1.3465(15) ?
    N1 C6 . 1.4179(15) ?
    N1 H1N . 0.867(15) ?
    N2 C8 . 1.3439(15) ?
    N2 C7 . 1.4136(15) ?
    N2 H2N . 0.910(15) ?
    N3 C15 . 1.1443(15) ?
    C1 C2 . 1.3887(18) ?
    C1 C6 . 1.3970(17) ?
    C1 H1 . 0.9500 ?
    C2 C3 . 1.382(2) ?
    C2 H2 . 0.9500 ?
    C3 C4 . 1.384(2) ?
    C3 H3 . 0.9500 ?
    C4 C5 . 1.3875(18) ?
    C4 H4 . 0.9500 ?
    C5 C6 . 1.3869(17) ?
    C5 H5 . 0.9500 ?
    C8 C9 . 1.3650(16) ?
    C8 H8 . 0.9500 ?
    C9 C15 . 1.4281(16) ?
    C9 C10 . 1.4691(16) ?
    C11 C12 . 1.4943(18) ?
    C11 H11A . 0.9900 ?
    C11 H11B . 0.9900 ?
    C12 H12A . 0.9900 ?
    C12 H12B . 0.9900 ?
    C13 C14 . 1.498(2) ?
    C13 H13A . 0.9900 ?
    C13 H13B . 0.9900 ?
    C14 H14A . 0.9800 ?
    C14 H14B . 0.9800 ?
    C14 H14C . 0.9800 ?
loop_
    _geom_angle_atom_site_label_1
    _geom_angle_atom_site_label_2
    _geom_angle_atom_site_label_3
    _geom_angle_site_symmetry_1
    _geom_angle_site_symmetry_3
    _geom_angle
    _geom_angle_publ_flag
    C10 O2 C11 . . 115.17(9) ?
    C12 O4 C13 . . 112.22(11) ?
    C7 N1 C6 . . 127.43(10) ?
    C7 N1 H1N . . 114.8(10) ?
    C6 N1 H1N . . 117.3(10) ?
    C8 N2 C7 . . 120.76(10) ?
    C8 N2 H2N . . 116.1(9) ?
    C7 N2 H2N . . 123.0(9) ?
    C2 C1 C6 . . 119.87(13) ?
    C2 C1 H1 . . 120.1 ?
    C6 C1 H1 . . 120.1 ?
    C3 C2 C1 . . 120.20(13) ?
    C3 C2 H2 . . 119.9 ?
    C1 C2 H2 . . 119.9 ?
    C2 C3 C4 . . 119.78(13) ?
    C2 C3 H3 . . 120.1 ?
    C4 C3 H3 . . 120.1 ?
    C3 C4 C5 . . 120.72(13) ?
    C3 C4 H4 . . 119.6 ?
    C5 C4 H4 . . 119.6 ?
    C6 C5 C4 . . 119.60(13) ?
    C6 C5 H5 . . 120.2 ?
    C4 C5 H5 . . 120.2 ?
    C5 C6 C1 . . 119.82(12) ?
    C5 C6 N1 . . 123.78(11) ?
    C1 C6 N1 . . 116.35(11) ?
    O1 C7 N1 . . 127.11(12) ?
    O1 C7 N2 . . 120.92(11) ?
    N1 C7 N2 . . 111.98(10) ?
    N2 C8 C9 . . 125.30(11) ?
    N2 C8 H8 . . 117.3 ?
    C9 C8 H8 . . 117.3 ?
    C8 C9 C15 . . 118.61(11) ?
    C8 C9 C10 . . 122.71(10) ?
    C15 C9 C10 . . 118.66(10) ?
    O3 C10 O2 . . 124.24(11) ?
    O3 C10 C9 . . 123.70(11) ?
    O2 C10 C9 . . 112.06(10) ?
    O2 C11 C12 . . 108.04(10) ?
    O2 C11 H11A . . 110.1 ?
    C12 C11 H11A . . 110.1 ?
    O2 C11 H11B . . 110.1 ?
    C12 C11 H11B . . 110.1 ?
    H11A C11 H11B . . 108.4 ?
    O4 C12 C11 . . 109.89(10) ?
    O4 C12 H12A . . 109.7 ?
    C11 C12 H12A . . 109.7 ?
    O4 C12 H12B . . 109.7 ?
    C11 C12 H12B . . 109.7 ?
    H12A C12 H12B . . 108.2 ?
    O4 C13 C14 . . 108.98(14) ?
    O4 C13 H13A . . 109.9 ?
    C14 C13 H13A . . 109.9 ?
    O4 C13 H13B . . 109.9 ?
    C14 C13 H13B . . 109.9 ?
    H13A C13 H13B . . 108.3 ?
    C13 C14 H14A . . 109.5 ?
    C13 C14 H14B . . 109.5 ?
    H14A C14 H14B . . 109.5 ?
    C13 C14 H14C . . 109.5 ?
    H14A C14 H14C . . 109.5 ?
    H14B C14 H14C . . 109.5 ?
    N3 C15 C9 . . 178.57(13) ?
loop_
    _geom_torsion_atom_site_label_1
    _geom_torsion_atom_site_label_2
    _geom_torsion_atom_site_label_3
    _geom_torsion_atom_site_label_4
    _geom_torsion_site_symmetry_1
    _geom_torsion_site_symmetry_2
    _geom_torsion_site_symmetry_3
    _geom_torsion_site_symmetry_4
    _geom_torsion
    _geom_torsion_publ_flag
    C6 C1 C2 C3 . . . . 0.1(2) ?
    C1 C2 C3 C4 . . . . -0.5(2) ?
    C2 C3 C4 C5 . . . . 0.1(2) ?
    C3 C4 C5 C6 . . . . 0.8(2) ?
    C4 C5 C6 C1 . . . . -1.16(18) ?
    C4 C5 C6 N1 . . . . 176.29(11) ?
    C2 C1 C6 C5 . . . . 0.71(19) ?
    C2 C1 C6 N1 . . . . -176.93(11) ?
    C7 N1 C6 C5 . . . . 15.9(2) ?
    C7 N1 C6 C1 . . . . -166.53(12) ?
    C6 N1 C7 O1 . . . . -1.3(2) ?
    C6 N1 C7 N2 . . . . 178.81(11) ?
    C8 N2 C7 O1 . . . . -0.93(18) ?
    C8 N2 C7 N1 . . . . 178.97(10) ?
    C7 N2 C8 C9 . . . . 179.49(11) ?
    N2 C8 C9 C15 . . . . -178.46(11) ?
    N2 C8 C9 C10 . . . . 0.22(19) ?
    C11 O2 C10 O3 . . . . -6.56(17) ?
    C11 O2 C10 C9 . . . . 172.90(10) ?
    C8 C9 C10 O3 . . . . -4.72(19) ?
    C15 C9 C10 O3 . . . . 173.95(11) ?
    C8 C9 C10 O2 . . . . 175.81(10) ?
    C15 C9 C10 O2 . . . . -5.52(16) ?
    C10 O2 C11 C12 . . . . -172.26(10) ?
    C13 O4 C12 C11 . . . . 180.00(13) ?
    O2 C11 C12 O4 . . . . -71.42(13) ?
    C12 O4 C13 C14 . . . . -178.18(14) ?
loop_
    _geom_hbond_atom_site_label_D
    _geom_hbond_atom_site_label_H
    _geom_hbond_atom_site_label_A
    _geom_hbond_site_symmetry_A
    _geom_hbond_distance_DH
    _geom_hbond_distance_HA
    _geom_hbond_distance_DA
    _geom_hbond_angle_DHA
    N2 H2N O3 . 0.910(15) 2.068(15) 2.7543(14) 131.2(12)
    N1 H1N N3 4 0.867(15) 2.050(15) 2.9120(15) 172.6(14)
data_global
_journal_date_recd_electronic     2011-12-01
_journal_date_accepted     2011-12-21
_journal_name_full     'Acta Crystallographica, Section E'
_journal_year     2012
_journal_volume     68
_journal_issue      2
_journal_page_first     o267
_journal_page_last     o267
_journal_paper_category     QO
_journal_paper_doi     10.1107/S1600536811055000
_journal_coeditor_code     HG5148
_publ_contact_author_name     'Jianbing Liu'
_publ_contact_author_address
;
College of Chemistry and Chemical Engineering
Hunan Normal University
Changsha 410081
Hunan
People's Republic of China
;
_publ_contact_author_email     hunansdljb@163.com
_publ_contact_author_fax     '86 731 88872530'
_publ_contact_author_phone     '86 731 88872530'
_publ_section_title
;
2-Ethoxyethyl
(<i>Z</i>)-2-cyano-3-[(<i>N</i>-phenylcarbamoyl)amino]prop-2-enoate
;
loop_
    _publ_author_name
    _publ_author_address
    'Shihua Zhong'
;
College of Chemistry and Chemical Engineering
Hunan Normal University, Changsha 410081
Hunan, People's Republic of China
;
    'Dongmei Wei'
;
College of Chemistry and Chemical Engineering
Hunan Normal University, Changsha 410081
Hunan, People's Republic of China
;
    'Jianbing Liu'
;
College of Chemistry and Chemical Engineering
Hunan Normal University, Changsha 410081
Hunan, People's Republic of China
;
    'Bingyu Liu'
;
College of Chemistry and Chemical Engineering
Hunan Normal University, Changsha 410081
Hunan, People's Republic of China
;
