# Supplementary material for: 2-Eth­oxy­ethyl (Z)-2-cyano-3-[(N-phenyl­carbamo­yl)amino]­prop-2-enoate
Source: Acta Crystallogr Sect E Struct Rep Online. 2012 Jan 7;68(Pt 2):o267. doi: 10.1107/S1600536811055000 (PMC3274966; doi:10.1107/S1600536811055000)
Supplement: Supplementary file 2 [file e-68-0o267-Isup2.hkl]

# 
# h,k,l, Fc-squared, Fo-squared, sigma(Fo-squared) and status flag 
# 
data_I
_shelx_title ' BO1017-3 in C2/c' 
_shelx_refln_list_code          4 
_shelx_F_calc_maximum      546.78 
_exptl_crystal_F_000      1280.00 
_reflns_d_resolution_high  0.7305 
 
loop_ 
 _symmetry_equiv_pos_as_xyz 
 'x, y, z' 
 '-x, y, -z+1/2' 
 'x+1/2, y+1/2, z' 
 '-x+1/2, y+1/2, -z+1/2' 
 '-x, -y, -z' 
 'x, -y, z-1/2' 
 '-x+1/2, -y+1/2, -z' 
 'x+1/2, -y+1/2, z-1/2' 
 
_cell_length_a    25.1019 
_cell_length_b    12.0130 
_cell_length_c    10.4363 
_cell_angle_alpha  90.000 
_cell_angle_beta   96.248 
_cell_angle_gamma  90.000 
 
_shelx_F_squared_multiplier     1.000 
 
loop_ 
 _refln_index_h 
 _refln_index_k 
 _refln_index_l 
 _refln_F_squared_calc 
 _refln_F_squared_meas 
 _refln_F_squared_sigma 
 _refln_observed_status 
   4   0   0     2091.88     1987.24     27.92 o 
   6   0   0     3222.81     3396.76     32.67 o 
   8   0   0     1453.32     1207.79     22.75 o 
  10   0   0       27.50       31.96      5.37 o 
  12   0   0       22.81       21.36      5.53 o 
  14   0   0     8964.74     9939.55    130.04 o 
  16   0   0     2888.19     3107.82     46.92 o 
  18   0   0    11848.63    12548.33    300.13 o 
  20   0   0    10161.95    11315.47    320.33 o 
  22   0   0      174.86      166.67     23.45 o 
  24   0   0      648.16      665.39     61.90 o 
  26   0   0      281.85      275.12     25.10 o 
  28   0   0      347.41      403.19     64.48 o 
  30   0   0       90.98       87.11     41.55 o 
  32   0   0        3.19       98.00     57.60 o 
   3   1   0      777.84      693.25     11.23 o 
   5   1   0     9892.52    10179.48     82.23 o 
   7   1   0     2917.65     2736.66     20.94 o 
   9   1   0      678.51      692.78      8.21 o 
  11   1   0      456.09      441.61      8.04 o 
  13   1   0       96.93       86.69      6.97 o 
  15   1   0      267.88      226.67     16.63 o 
  17   1   0       60.21       54.27      7.23 o 
  19   1   0       15.84       25.05      9.70 o 
  21   1   0      225.85      259.37     18.81 o 
  23   1   0       51.49       47.19     11.74 o 
  25   1   0        5.60       10.05      9.93 o 
  27   1   0      198.03      218.26     34.21 o 
  29   1   0       10.04       20.06     22.29 o 
  31   1   0       16.56       14.24     22.70 o 
  33   1   0       25.24       13.75     33.24 o 
   0   2   0      203.27      194.69     13.66 o 
   2   2   0     4251.00     4208.02     30.15 o 
   4   2   0    26826.17    26817.87    237.01 o 
   6   2   0     1893.11     1949.14     20.59 o 
   8   2   0      159.70      177.84      7.41 o 
  10   2   0       29.05       23.95      4.30 o 
  12   2   0     3550.60     3876.42     48.42 o 
  14   2   0      380.83      374.39     11.07 o 
  16   2   0      408.81      444.89     14.90 o 
  18   2   0      185.16      206.28     22.95 o 
  20   2   0      295.85      269.98     22.84 o 
  22   2   0      396.40      406.09     20.58 o 
  24   2   0      296.45      272.13     16.56 o 
  26   2   0        8.83       22.21     12.93 o 
  28   2   0       30.07       38.99     19.26 o 
  30   2   0      153.45      143.45     35.78 o 
  32   2   0      418.00      428.14     44.31 o 
   1   3   0     2300.90     2363.23     38.42 o 
   3   3   0    16718.76    17030.57    110.07 o 
   5   3   0      608.36      654.87     10.63 o 
   7   3   0     3009.09     3082.48     24.47 o 
   9   3   0     9583.57    10360.06    107.08 o 
  11   3   0     3023.39     3135.58     36.82 o 
  13   3   0      443.09      424.29     12.68 o 
  15   3   0      367.84      345.27     13.29 o 
  17   3   0       50.96       42.38     13.34 o 
  19   3   0      313.10      301.35     20.00 o 
  21   3   0      401.39      413.16     24.68 o 
  23   3   0       39.84       48.65     12.94 o 
  25   3   0      350.39      326.17     21.40 o 
  27   3   0      306.30      308.49     37.65 o 
  29   3   0       79.33       53.12     23.06 o 
  31   3   0       46.37       41.97     21.36 o 
  33   3   0       68.11       25.22     31.81 o 
   0   4   0     3968.94     3712.77     53.41 o 
   2   4   0      182.70      187.51      8.26 o 
   4   4   0      156.15       92.22      7.24 o 
   6   4   0      351.60      360.50      9.42 o 
   8   4   0    17965.42    20303.78    197.89 o 
  10   4   0     1900.31     1790.70     20.80 o 
  12   4   0      490.73      548.56     19.79 o 
  14   4   0      263.39      270.40     17.61 o 
  16   4   0        1.10        5.09     11.09 o 
  18   4   0       57.52       38.46     13.33 o 
  20   4   0      877.63      813.11     23.86 o 
  22   4   0       59.18       57.78     13.76 o 
  24   4   0     1466.00     1497.26     67.31 o 
  26   4   0     1631.66     1818.24     52.18 o 
  28   4   0     1428.38     1547.54     83.58 o 
  30   4   0        0.70       12.40      9.07 o 
  32   4   0       37.35       43.41     17.45 o 
   1   5   0      333.68      299.34     10.28 o 
   3   5   0     1417.06     1690.53     16.98 o 
   5   5   0     3399.47     3652.96     28.21 o 
   7   5   0     9528.78    10502.44    120.87 o 
   9   5   0        3.05        5.95      9.47 o 
  11   5   0     2403.62     2465.56     50.69 o 
  13   5   0     2394.03     2564.67     57.87 o 
  15   5   0       61.46       38.87     12.49 o 
  17   5   0      170.21      193.32     17.03 o 
  19   5   0      710.27      682.14     23.61 o 
  21   5   0      338.89      333.90     19.09 o 
  23   5   0       31.77       37.79     11.55 o 
  25   5   0      152.86      128.60     17.82 o 
  27   5   0      677.99      655.57     46.16 o 
  29   5   0      255.91      277.50     41.03 o 
  31   5   0      578.73      490.92     39.98 o 
   0   6   0       10.97       18.24      8.40 o 
   2   6   0      321.90      306.03     11.71 o 
   4   6   0       11.42        7.42      6.24 o 
   6   6   0        6.62       15.82     11.33 o 
   8   6   0      744.81      888.54     21.95 o 
  10   6   0     3856.52     4645.87    106.07 o 
  12   6   0       88.43      112.78     16.02 o 
  14   6   0      532.87      588.69     23.17 o 
  16   6   0       93.97       95.98     16.77 o 
  18   6   0      114.39      107.71     16.79 o 
  20   6   0       27.94       32.26     13.22 o 
  22   6   0        0.14       22.86     12.33 o 
  24   6   0        9.64       16.27     12.80 o 
  26   6   0        6.66       17.38     12.49 o 
  28   6   0      715.27      712.74     55.37 o 
  30   6   0      550.27      602.51     36.89 o 
   1   7   0      125.52       94.19      8.90 o 
   3   7   0      376.33      344.95     13.73 o 
   5   7   0      678.73      729.06     22.90 o 
   7   7   0       65.43       51.57     13.82 o 
   9   7   0     1970.41     2060.58     38.73 o 
  11   7   0      109.01      114.21     17.40 o 
  13   7   0      621.79      604.41     24.71 o 
  15   7   0       26.72       31.65     17.38 o 
  17   7   0       41.40       60.80     16.69 o 
  19   7   0       56.34       38.89     12.99 o 
  21   7   0       19.05       26.18     12.87 o 
  23   7   0      755.25      791.34     35.41 o 
  25   7   0      441.16      441.74     23.63 o 
  27   7   0      134.51      137.03     39.03 o 
  29   7   0       73.02       73.71     32.89 o 
   0   8   0       71.17       89.24     19.43 o 
   2   8   0      739.79      674.08     27.85 o 
   4   8   0      446.51      416.05     23.59 o 
   6   8   0        1.70       21.98     11.80 o 
   8   8   0      480.82      476.68     23.10 o 
  10   8   0      379.88      384.59     21.64 o 
  12   8   0      133.50      158.43     20.34 o 
  14   8   0       11.89       14.38     13.87 o 
  16   8   0      190.99      143.24     17.84 o 
  18   8   0      129.02      143.67     20.27 o 
  20   8   0        1.44       11.37     13.76 o 
  22   8   0        0.61        7.59     12.63 o 
  24   8   0       11.51       23.53     11.30 o 
  26   8   0       60.04       78.49     23.27 o 
  28   8   0       12.91       18.10     18.97 o 
   1   9   0     2196.89     2293.24     45.89 o 
   3   9   0      428.12      457.50     29.49 o 
   5   9   0       15.81       19.55     13.85 o 
   7   9   0     1794.51     1929.15     40.41 o 
   9   9   0      376.78      423.97     24.61 o 
  11   9   0      136.13      181.87     20.71 o 
  13   9   0     1415.19     1266.79     37.67 o 
  15   9   0        5.46       15.10     14.80 o 
  17   9   0       59.60       68.23     16.70 o 
  19   9   0        0.93       18.16     14.51 o 
  21   9   0       12.92       12.00     12.87 o 
  23   9   0       61.40       69.76     22.37 o 
  25   9   0        2.83       21.23     11.21 o 
  27   9   0      103.14      117.22     24.37 o 
   0  10   0      314.13      316.64     29.49 o 
   2  10   0      182.94      194.35     23.52 o 
   4  10   0      532.25      546.00     31.47 o 
   6  10   0     1666.90     1681.53     62.91 o 
   8  10   0       30.98       24.47     13.00 o 
  10  10   0        0.46        8.89     12.03 o 
  12  10   0      218.41      207.30     20.14 o 
  14  10   0       11.88       19.23     13.63 o 
  16  10   0        8.40       15.68     13.31 o 
  18  10   0        0.04       14.50     12.90 o 
  20  10   0       57.94       59.41     15.95 o 
  22  10   0      181.72      201.03     19.97 o 
  24  10   0      177.93      156.35     17.90 o 
  26  10   0      102.76       93.42     36.97 o 
   1  11   0     1904.79     1919.08     49.56 o 
   3  11   0     9622.99    10092.36    228.19 o 
   5  11   0     2709.00     2745.90     63.74 o 
   7  11   0       12.70       10.89     11.42 o 
   9  11   0      308.62      278.38     21.51 o 
  11  11   0      783.06      742.61     29.63 o 
  13  11   0       85.74       76.88     18.08 o 
  15  11   0     1637.45     1591.85     35.58 o 
  17  11   0      435.72      390.53     23.58 o 
  19  11   0      214.80      230.72     20.53 o 
  21  11   0      534.79      493.87     28.43 o 
  23  11   0      478.78      439.37     24.41 o 
  25  11   0        4.44        5.74     13.11 o 
   0  12   0       23.28       37.21     22.03 o 
   2  12   0      142.47      138.27     19.00 o 
   4  12   0       96.60      117.17     20.79 o 
   6  12   0      365.43      367.08     23.89 o 
   8  12   0      387.12      376.67     25.53 o 
  10  12   0       19.07       24.27     11.35 o 
  12  12   0      206.85      151.57     21.84 o 
  14  12   0       17.38       27.20     15.71 o 
  16  12   0        0.02        9.70     10.71 o 
  18  12   0       25.82       28.92     11.65 o 
  20  12   0       51.79       48.99     12.96 o 
  22  12   0       15.60       31.91     16.40 o 
   1  13   0       78.45       58.46     14.22 o 
   3  13   0       36.96       47.34     19.22 o 
   5  13   0      115.88      153.25     30.06 o 
   7  13   0      255.68      207.68     20.97 o 
   9  13   0      469.64      437.96     24.19 o 
  11  13   0      336.16      370.75     27.34 o 
  13  13   0       30.17       31.15     12.30 o 
  15  13   0      319.58      281.21     29.00 o 
  17  13   0      180.42      201.86     25.10 o 
  19  13   0       58.77       26.88     13.22 o 
   0  14   0     2502.77     2627.55     90.70 o 
   2  14   0      680.25      718.23     31.59 o 
   4  14   0      198.56      214.89     19.52 o 
   6  14   0      687.97      741.24     37.76 o 
   8  14   0       22.73       18.59     18.74 o 
  10  14   0      145.13      132.24     25.38 o 
  12  14   0       44.17       40.01     18.51 o 
  14  14   0      310.30      301.41     33.33 o 
  16  14   0      458.69      430.52     29.34 o 
   1  15   0      231.69      258.19     43.65 o 
   3  15   0      365.61      464.58     52.24 o 
   5  15   0      212.76      198.15     28.37 o 
   7  15   0      301.61      300.74     44.58 o 
   9  15   0      183.29      180.11     33.96 o 
  11  15   0       54.68       33.54     22.06 o 
  13  15   0      147.56      172.09     32.25 o 
   0  16   0      434.17      408.06     75.65 o 
   2  16   0       47.79       58.35     35.91 o 
   4  16   0      117.35      123.76     26.42 o 
   6  16   0       13.19       20.14     22.05 o 
 -33   1   1        8.63       32.18     26.21 o 
 -31   1   1       45.24       26.60     22.85 o 
 -29   1   1      399.13      358.96     44.57 o 
 -27   1   1       13.19       31.85     13.97 o 
 -25   1   1      289.62      300.60     19.67 o 
 -23   1   1      101.88       99.72     13.88 o 
 -21   1   1     1705.05     1747.53     41.17 o 
 -19   1   1       90.31       91.40     18.16 o 
 -17   1   1     2302.78     2436.65     31.66 o 
 -15   1   1      480.06      449.11      9.92 o 
 -13   1   1     1029.18      961.51     13.12 o 
 -11   1   1       21.80        6.59      4.46 o 
  -9   1   1      625.18      609.39     14.60 o 
  -7   1   1     8055.85     8214.31     32.25 o 
  -5   1   1    10996.04    11723.39     45.43 o 
  -3   1   1     2798.23     2764.74     20.62 o 
  -1   1   1      332.23      214.68     17.55 o 
   1   1   1     4380.11     3049.27     25.32 o 
   3   1   1     7119.65     6937.32     61.09 o 
   7   1   1       45.80       49.98      4.46 o 
   9   1   1     4586.98     4971.72     29.32 o 
  11   1   1        4.71       10.50      5.26 o 
  13   1   1     2756.80     3034.03     50.28 o 
  15   1   1       21.95       22.27      7.97 o 
  17   1   1       15.73       13.49      7.79 o 
  19   1   1       87.96       74.80     11.08 o 
  21   1   1      167.41      181.08     14.07 o 
  23   1   1       45.67       36.91     10.24 o 
  25   1   1       92.93       87.28     23.58 o 
  27   1   1       35.83       43.27     43.27 o 
  29   1   1        7.87       45.28     51.87 o 
  31   1   1       18.33       21.48     27.39 o 
  33   1   1        2.84       32.56     24.44 o 
 -32   2   1       22.45       24.64     22.51 o 
 -30   2   1       48.71       18.81     26.93 o 
 -28   2   1       75.30       80.61     11.94 o 
 -26   2   1      151.17      160.38     16.90 o 
 -24   2   1       46.90       52.96     13.93 o 
 -22   2   1     1147.96     1220.03     32.78 o 
 -20   2   1        0.01       -0.19      8.92 o 
 -18   2   1      792.82      794.60     22.61 o 
 -16   2   1     2753.13     2990.44     30.32 o 
 -14   2   1       45.09       34.90      5.69 o 
 -12   2   1      586.11      559.03     10.70 o 
 -10   2   1     1584.28     1654.43     13.26 o 
  -8   2   1      580.29      578.63      8.72 o 
  -6   2   1     1291.36     1123.01     12.55 o 
  -4   2   1      152.20      275.46     16.85 o 
  -2   2   1     2514.19     2451.89     21.07 o 
   0   2   1     1348.53     1212.10     28.60 o 
   2   2   1   100346.87   107258.52    172.96 o 
   4   2   1     8812.59     8933.82     48.52 o 
   6   2   1     1941.18     1963.63     20.53 o 
   8   2   1     5291.55     5035.14     55.68 o 
  10   2   1    13023.44    13670.26     69.30 o 
  12   2   1       23.46       10.00      7.58 o 
  14   2   1       78.42       82.33      8.12 o 
  16   2   1        3.87       15.00      6.94 o 
  18   2   1      420.76      371.43     14.71 o 
  20   2   1        0.07        6.45      4.71 o 
  22   2   1     1797.58     1849.52     86.84 o 
  24   2   1      204.14      218.86     33.61 o 
  26   2   1      564.62      571.48     43.58 o 
  28   2   1      317.70      327.05     40.61 o 
  30   2   1      703.20      763.63     52.75 o 
  32   2   1        0.05       36.15     25.47 o 
 -33   3   1        0.01       14.16     21.00 o 
 -31   3   1       59.71       52.44     23.32 o 
 -29   3   1      571.52      590.87     58.68 o 
 -27   3   1        0.74       10.06      8.47 o 
 -25   3   1     1725.07     1792.64     46.52 o 
 -23   3   1       39.04       36.08     10.57 o 
 -21   3   1      432.61      421.53     21.65 o 
 -19   3   1     1828.57     1836.29     34.98 o 
 -17   3   1        0.85       12.58     10.40 o 
 -15   3   1     1604.14     1725.92     27.97 o 
 -13   3   1       63.94       54.37      7.80 o 
 -11   3   1     2114.45     1984.70     38.07 o 
  -9   3   1      167.93      141.11      9.19 o 
  -7   3   1      122.53       92.82      7.64 o 
  -5   3   1    16115.38    17042.25     64.26 o 
  -3   3   1      274.81      244.47      9.52 o 
  -1   3   1    23243.19    26418.24    267.95 o 
   1   3   1    11743.34    12478.59     96.60 o 
   3   3   1    16312.67    16796.33    130.41 o 
   5   3   1     5189.19     5327.53     35.07 o 
   7   3   1     4363.81     4394.04     24.70 o 
   9   3   1      523.09      550.46      9.94 o 
  11   3   1      646.71      604.95     12.88 o 
  13   3   1     3152.06     3181.40     58.74 o 
  15   3   1      212.11      175.04     11.15 o 
  17   3   1      146.86      130.54     10.04 o 
  19   3   1        8.04       13.44      7.12 o 
  21   3   1      748.75      811.84     23.47 o 
  23   3   1      879.49      840.60     41.66 o 
  25   3   1      120.64      142.64     35.96 o 
  27   3   1       49.70       40.42     20.11 o 
  29   3   1      463.56      475.27     43.09 o 
  31   3   1      352.99      329.77     37.94 o 
  33   3   1        0.53       22.43     19.61 o 
 -32   4   1       84.17       81.13     25.61 o 
 -30   4   1     1274.79     1335.19     53.85 o 
 -28   4   1      411.75      389.95     23.84 o 
 -26   4   1     2208.86     2361.14     56.45 o 
 -24   4   1      869.58      875.60     34.69 o 
 -22   4   1       60.66       77.29     15.02 o 
 -20   4   1        7.03       14.79     12.78 o 
 -18   4   1      415.60      408.73     18.76 o 
 -16   4   1      202.42      204.93     15.66 o 
 -14   4   1     2198.08     2183.87     30.09 o 
 -12   4   1      291.92      281.76     14.15 o 
 -10   4   1     1900.31     2211.34     48.25 o 
  -8   4   1     6575.39     7278.35    101.23 o 
  -6   4   1    14860.48    16196.64    158.40 o 
  -4   4   1       13.61       31.35      7.77 o 
  -2   4   1     5980.38     6447.00     87.04 o 
   0   4   1     3479.91     3424.49     46.05 o 
   2   4   1     2218.89     2134.42     20.79 o 
   4   4   1      358.06      402.92      9.36 o 
   6   4   1        6.71       12.93      6.57 o 
   8   4   1     1927.11     2049.89     19.15 o 
  10   4   1      545.31      540.20     12.21 o 
  12   4   1     2800.57     2965.38     49.78 o 
  14   4   1      644.46      645.30     20.18 o 
  16   4   1     2836.21     3173.69     46.28 o 
  18   4   1        2.35       26.85     14.08 o 
  20   4   1       77.14       70.94     12.29 o 
  22   4   1       22.30       14.83      9.25 o 
  24   4   1      120.16      109.04     16.94 o 
  26   4   1       62.73       50.20     25.85 o 
  28   4   1      103.05      106.04     27.72 o 
  30   4   1       40.93       40.54     22.59 o 
  32   4   1      487.07      461.51     47.99 o 
 -31   5   1        0.14        4.80     15.53 o 
 -29   5   1       56.18       62.61     23.34 o 
 -27   5   1      229.14      195.18     20.95 o 
 -25   5   1       79.86       74.13     15.23 o 
 -23   5   1      220.53      206.85     17.48 o 
 -21   5   1     1391.57     1459.20     53.76 o 
 -19   5   1      446.76      445.37     21.41 o 
 -17   5   1       55.67       68.82     15.16 o 
 -15   5   1       24.23       19.90     13.12 o 
 -13   5   1      221.56      263.34     20.27 o 
 -11   5   1      288.49      384.86     20.87 o 
  -9   5   1       27.27       16.01      9.92 o 
  -7   5   1     2863.41     2929.56     31.79 o 
  -5   5   1     3181.91     3511.78     29.00 o 
  -3   5   1     1646.17     1588.57     29.57 o 
  -1   5   1     1638.20     1579.26     17.12 o 
   1   5   1      161.88      145.33     10.52 o 
   3   5   1      163.23      162.77      9.43 o 
   5   5   1     1936.41     2009.72     17.56 o 
   7   5   1      848.12      824.99     15.63 o 
   9   5   1      616.84      568.35     17.27 o 
  11   5   1     8978.45     9598.69    157.76 o 
  13   5   1      516.89      484.78     22.45 o 
  15   5   1      269.63      319.62     17.88 o 
  17   5   1       60.92       67.39     15.08 o 
  19   5   1       66.73       55.42     12.97 o 
  21   5   1      159.15      159.10     17.04 o 
  23   5   1        0.89       13.97      8.63 o 
  25   5   1       39.89       49.44     19.10 o 
  27   5   1      195.71      211.97     37.36 o 
  29   5   1       40.30       40.52     19.05 o 
  31   5   1      261.29      240.63     37.94 o 
 -30   6   1      168.28      159.35     45.29 o 
 -28   6   1      101.36      117.99     28.59 o 
 -26   6   1      486.72      457.31     27.84 o 
 -24   6   1        4.38       11.05     12.99 o 
 -22   6   1      571.79      568.85     24.44 o 
 -20   6   1      494.47      507.44     22.80 o 
 -18   6   1      117.69      100.37     15.81 o 
 -16   6   1      723.59      721.09     27.33 o 
 -14   6   1      100.55      120.06     15.86 o 
 -12   6   1      108.83      107.01     15.99 o 
 -10   6   1     1376.22     1396.65     28.23 o 
  -8   6   1        0.24        5.19     10.25 o 
  -6   6   1     6272.67     7151.16     91.76 o 
  -4   6   1       20.30       32.14      6.90 o 
  -2   6   1     5511.69     5599.52    131.78 o 
   0   6   1      660.22      829.73     28.00 o 
   2   6   1      962.84     1026.58     17.00 o 
   4   6   1      681.68      687.10     20.41 o 
   6   6   1      165.78      150.33     14.18 o 
   8   6   1     3814.69     4172.53     83.21 o 
  10   6   1     2584.18     2759.72     31.68 o 
  12   6   1        2.82        9.93     12.16 o 
  14   6   1      339.33      343.25     19.35 o 
  16   6   1      427.54      462.18     22.94 o 
  18   6   1       14.49       19.72     13.12 o 
  20   6   1        8.14       16.01      9.89 o 
  22   6   1       65.45       99.25     19.22 o 
  24   6   1        3.80       18.85      9.88 o 
  26   6   1      429.61      439.77     33.93 o 
  28   6   1      190.46      209.77     30.12 o 
  30   6   1       20.97       24.89     16.70 o 
 -31   7   1       69.96       60.55     34.43 o 
 -29   7   1     1183.20     1309.31    170.21 o 
 -27   7   1     3348.84     3618.59     49.27 o 
 -25   7   1      980.00     1074.23     38.01 o 
 -23   7   1      286.34      273.31     20.27 o 
 -21   7   1      288.28      252.52     19.91 o 
 -19   7   1        1.28       10.21     12.38 o 
 -17   7   1       45.26       41.33     14.57 o 
 -15   7   1      896.29      855.34     28.60 o 
 -13   7   1      645.39      672.25     26.41 o 
 -11   7   1     2826.48     3074.77     50.81 o 
  -9   7   1     4398.62     4946.14     62.29 o 
  -7   7   1     2207.71     2223.84     39.33 o 
  -5   7   1     2926.61     3190.47     74.85 o 
  -3   7   1     1070.77     1191.93     22.11 o 
  -1   7   1       83.45       71.93     11.01 o 
   1   7   1       40.09       32.79      6.91 o 
   3   7   1        3.58        9.62      6.85 o 
   5   7   1     2785.18     2887.33     40.67 o 
   7   7   1        4.64       23.38     11.24 o 
   9   7   1     2508.43     2790.42     64.95 o 
  11   7   1       37.34       63.48     14.50 o 
  13   7   1     1290.68     1349.46     31.82 o 
  15   7   1      264.05      318.90     20.82 o 
  17   7   1      737.33      762.19     25.43 o 
  19   7   1       29.84       25.81     11.83 o 
  21   7   1        0.17       17.12     10.55 o 
  23   7   1      270.42      300.73     23.08 o 
  25   7   1        9.61       11.53     17.49 o 
  27   7   1        4.33       12.22     17.96 o 
  29   7   1      113.28       88.94     23.39 o 
 -30   8   1      105.68       96.86     40.12 o 
 -28   8   1      129.62      132.80     26.83 o 
 -26   8   1      209.71      197.62     18.51 o 
 -24   8   1      641.85      627.63     27.35 o 
 -22   8   1       26.70       57.48     16.70 o 
 -20   8   1       43.86       24.70     12.94 o 
 -18   8   1      932.47      888.88     30.65 o 
 -16   8   1      327.42      341.79     23.39 o 
 -14   8   1      708.55      664.25     26.73 o 
 -12   8   1      619.22      582.16     26.02 o 
 -10   8   1      878.67      938.84     29.88 o 
  -8   8   1      174.23      157.48     17.84 o 
  -6   8   1     1361.28     1351.24     49.84 o 
  -4   8   1     4416.76     4767.09    171.99 o 
  -2   8   1      279.97      239.28     16.66 o 
   0   8   1     2114.80     2099.92     81.97 o 
   2   8   1     2186.77     2135.26     40.17 o 
   4   8   1     1346.73     1273.81     26.22 o 
   6   8   1      181.83      186.67     16.32 o 
   8   8   1       37.92       50.84     15.38 o 
  10   8   1       47.83       54.91     16.42 o 
  12   8   1      239.68      277.59     20.20 o 
  14   8   1      134.54      151.53     19.90 o 
  16   8   1      469.46      493.95     23.07 o 
  18   8   1     2208.91     2240.01     44.60 o 
  20   8   1      407.41      408.08     22.04 o 
  22   8   1       14.64       10.05     13.98 o 
  24   8   1      144.91      152.80     20.76 o 
  26   8   1       48.72       29.65     15.26 o 
  28   8   1       45.85       36.10     17.02 o 
 -27   9   1        1.18       13.78     11.90 o 
 -25   9   1       15.08       21.98     12.84 o 
 -23   9   1      107.50       90.30     15.50 o 
 -21   9   1        6.83       16.47     13.97 o 
 -19   9   1      357.52      326.47     22.77 o 
 -17   9   1       76.01       56.10     15.93 o 
 -15   9   1      494.36      457.69     23.72 o 
 -13   9   1     2405.73     2214.99     53.26 o 
 -11   9   1       98.83       78.94     20.10 o 
  -9   9   1       33.57       29.55     14.74 o 
  -7   9   1      783.28      799.40     31.79 o 
  -5   9   1      145.72      140.18     21.33 o 
  -3   9   1      214.74      195.88     22.37 o 
  -1   9   1     1353.51     1306.29     37.39 o 
   1   9   1     3409.99     3484.85     61.74 o 
   3   9   1      916.46      928.56     34.12 o 
   5   9   1     8188.05     8230.09    175.33 o 
   7   9   1     2035.63     1957.16     42.07 o 
   9   9   1     1053.64     1042.83     60.26 o 
  11   9   1      706.30      665.69     25.91 o 
  13   9   1      216.03      185.83     18.98 o 
  15   9   1      250.22      267.84     21.03 o 
  17   9   1       30.05       12.45     12.14 o 
  19   9   1      104.97      124.92     17.95 o 
  21   9   1        4.73       17.60     11.15 o 
  23   9   1       69.81       42.86     12.85 o 
  25   9   1      411.04      411.88     38.47 o 
  27   9   1       16.59       20.37     18.93 o 
 -26  10   1        5.89        7.68     10.22 o 
 -24  10   1        4.46       15.09     12.19 o 
 -22  10   1       33.07       35.59     12.09 o 
 -20  10   1     1215.37     1179.45     33.08 o 
 -18  10   1      673.51      669.25     28.38 o 
 -16  10   1        2.32       10.21     13.59 o 
 -14  10   1      378.07      354.69     24.02 o 
 -12  10   1      169.45      160.29     19.85 o 
 -10  10   1       78.48       85.83     19.26 o 
  -8  10   1       73.43       72.07     14.25 o 
  -6  10   1        0.59       12.22     12.43 o 
  -4  10   1       49.08       49.93     14.28 o 
  -2  10   1     2335.55     2160.26    152.62 o 
   0  10   1     6646.30     6799.88    101.44 o 
   2  10   1      572.90      617.09     31.03 o 
   4  10   1       74.78      100.23     20.65 o 
   6  10   1     4011.45     4158.08     81.93 o 
   8  10   1      938.41      955.06     29.53 o 
  10  10   1      135.54      115.40     15.11 o 
  12  10   1       40.43       53.17     16.66 o 
  14  10   1       92.25       86.75     16.23 o 
  16  10   1      107.23      117.89     18.16 o 
  18  10   1      245.27      215.99     20.83 o 
  20  10   1      134.57      136.66     18.93 o 
  22  10   1        3.32       20.95     10.82 o 
  24  10   1       61.85       68.99     24.66 o 
  26  10   1      221.79      236.79     27.85 o 
 -25  11   1      201.26      164.34     20.11 o 
 -23  11   1        2.35       17.92     12.00 o 
 -21  11   1        0.12       12.64     11.73 o 
 -19  11   1      211.31      215.36     20.57 o 
 -17  11   1      215.96      209.13     20.96 o 
 -15  11   1      124.79      140.47     20.47 o 
 -13  11   1       80.45       87.05     17.91 o 
 -11  11   1       81.64       68.16     16.35 o 
  -9  11   1       53.34       38.88     13.48 o 
  -7  11   1      500.08      440.40     27.79 o 
  -5  11   1     2703.89     2635.95     61.28 o 
  -3  11   1      342.16      357.49     26.35 o 
  -1  11   1       45.99       43.64     14.35 o 
   1  11   1     1088.05     1073.92     42.83 o 
   3  11   1      237.37      280.81     25.69 o 
   5  11   1     1007.42     1001.29     33.34 o 
   7  11   1      132.93      149.71     20.42 o 
   9  11   1      413.03      402.97     22.89 o 
  11  11   1      894.22      843.71     29.87 o 
  13  11   1      649.80      634.73     31.90 o 
  15  11   1      455.24      421.02     28.99 o 
  17  11   1       55.42       49.11     16.72 o 
  19  11   1      265.28      264.89     26.90 o 
  21  11   1       32.52       43.33     15.43 o 
  23  11   1      293.35      271.31     55.88 o 
  25  11   1       56.45       36.11     26.65 o 
 -22  12   1       38.20       13.60     11.60 o 
 -20  12   1       51.69       58.19     18.10 o 
 -18  12   1      130.30       94.80     16.15 o 
 -16  12   1      110.33      108.55     16.88 o 
 -14  12   1      590.27      590.96     28.46 o 
 -12  12   1      169.61      217.93     21.49 o 
 -10  12   1     1974.97     1904.84     42.16 o 
  -8  12   1      686.18      639.67     31.50 o 
  -6  12   1       66.68       66.29     19.34 o 
  -4  12   1      614.23      565.30     26.10 o 
  -2  12   1     1953.51     2009.28     61.94 o 
   0  12   1       51.35       48.24     15.63 o 
   2  12   1       16.81       28.67     27.06 o 
   4  12   1      333.33      366.12     35.11 o 
   6  12   1      279.66      343.62     45.57 o 
   8  12   1     1704.12     1676.27     38.18 o 
  10  12   1     1374.39     1298.55     33.53 o 
  12  12   1       79.22       87.84     15.85 o 
  14  12   1      185.12      149.42     19.42 o 
  16  12   1       16.62       24.20     16.24 o 
  18  12   1        3.29        4.73     12.93 o 
  20  12   1        4.90        2.73     13.51 o 
  22  12   1      143.11      123.95     18.47 o 
 -21  13   1      275.96      252.51     25.01 o 
 -19  13   1       72.08       61.79     14.94 o 
 -17  13   1       81.41       98.33     25.71 o 
 -15  13   1      409.11      409.90     24.47 o 
 -13  13   1      158.90      109.64     19.65 o 
 -11  13   1       98.11      108.92     27.24 o 
  -9  13   1       46.55       47.21     16.30 o 
  -7  13   1        0.86       11.62      9.46 o 
  -5  13   1        1.20       15.22     11.36 o 
  -3  13   1        1.17        6.59     10.28 o 
  -1  13   1       63.87       73.01     15.16 o 
   1  13   1      164.89      178.11     18.96 o 
   3  13   1       82.16       81.46     20.44 o 
   5  13   1      691.55      687.15     27.58 o 
   7  13   1      567.73      597.89     38.23 o 
   9  13   1        2.29       11.75     13.48 o 
  11  13   1        9.17       20.78     10.86 o 
  13  13   1      224.38      263.93     27.13 o 
  15  13   1      694.59      696.91     33.34 o 
  17  13   1        0.54       12.29     15.42 o 
  19  13   1      106.39       44.65     16.61 o 
 -18  14   1        7.99       11.98     18.18 o 
 -16  14   1      138.32      172.14     28.52 o 
 -14  14   1        2.75       33.80     22.45 o 
 -12  14   1      138.57      145.33     21.59 o 
 -10  14   1       77.38       75.80     19.52 o 
  -8  14   1      344.29      348.24     27.46 o 
  -6  14   1      164.85      178.13     22.68 o 
  -4  14   1      152.41      166.86     37.82 o 
  -2  14   1       72.51       88.90     38.75 o 
   0  14   1        1.80        6.93     15.01 o 
   2  14   1       91.08       73.33     23.84 o 
   4  14   1       22.25       12.88     15.40 o 
   6  14   1      110.87       97.47     22.76 o 
   8  14   1       99.34       88.85     22.00 o 
  10  14   1       41.22       62.57     19.11 o 
  12  14   1       78.31       78.00     20.04 o 
  14  14   1      146.24      149.43     26.25 o 
  16  14   1        0.06        9.42     13.31 o 
 -13  15   1      337.45      383.61     35.94 o 
 -11  15   1       10.99       25.04     23.98 o 
  -9  15   1      222.33      241.81     40.51 o 
  -7  15   1       91.72      109.48     32.83 o 
  -5  15   1        4.20       24.83     29.27 o 
  -3  15   1        7.57       12.75     26.08 o 
  -1  15   1      130.61      184.83     25.86 o 
   1  15   1       73.63      104.93     22.34 o 
   3  15   1       54.43       69.71     20.74 o 
   5  15   1       58.96       80.94     21.67 o 
   7  15   1       27.30       32.17     16.20 o 
   9  15   1        9.66       13.99      8.62 o 
  11  15   1        0.31       18.77     11.63 o 
  13  15   1       16.13       24.17     11.18 o 
  -6  16   1      161.71      126.73     31.65 o 
  -4  16   1      667.57      605.09     57.91 o 
  -2  16   1       95.23      154.65     39.55 o 
   0  16   1        4.97       33.29     29.75 o 
   2  16   1      110.69      113.34     34.12 o 
   4  16   1       50.30       30.63     27.24 o 
   6  16   1       10.51       27.33     25.71 o 
 -32   0   2      476.93      510.65     69.63 o 
 -30   0   2       97.40       88.62     21.00 o 
 -28   0   2       21.55        0.86     32.95 o 
 -26   0   2      400.54      343.99     30.66 o 
 -24   0   2       15.76       42.24     23.95 o 
 -22   0   2      242.95      244.63    142.42 o 
 -20   0   2      308.21      410.64    101.73 o 
 -18   0   2      206.22      234.36     24.65 o 
 -16   0   2      116.73      106.46     14.12 o 
 -14   0   2    15420.69    16320.67    367.41 o 
 -12   0   2    35544.21    37810.36    132.68 o 
 -10   0   2      474.09      373.00     13.49 o 
  -8   0   2     2888.63     2708.61     40.75 o 
  -6   0   2     1106.73      942.63     10.97 o 
  -4   0   2     7905.60     7672.54     77.83 o 
  -2   0   2        0.22       19.84      6.38 o 
   0   0   2     2357.35     2238.43     28.00 o 
   2   0   2     9369.79     9281.86     37.84 o 
   4   0   2    98610.59   100454.98    631.00 o 
   6   0   2   298973.41   286559.34    364.79 o 
   8   0   2    19920.52    20567.38    170.00 o 
  10   0   2     8581.83     9070.83    164.11 o 
  12   0   2      507.59      524.42     30.77 o 
  14   0   2     3252.06     3513.49     41.00 o 
  16   0   2      570.33      523.83     18.03 o 
  18   0   2        0.96       11.60      5.54 o 
  20   0   2     1079.85     1119.79     31.72 o 
  22   0   2     1060.91     1237.88     61.72 o 
  30   0   2       40.84       32.67     31.81 o 
  32   0   2        0.31       20.63     40.69 o 
 -33   1   2       39.95       35.09     25.68 o 
 -31   1   2       76.56       97.53     35.41 o 
 -29   1   2        1.57        5.22      9.07 o 
 -27   1   2       70.66       59.35     14.84 o 
 -25   1   2      468.34      520.47     30.51 o 
 -23   1   2      708.27      715.50     49.19 o 
 -21   1   2       67.74       62.76     13.30 o 
 -19   1   2     1479.94     1522.35     36.71 o 
 -17   1   2        0.68       -0.50      5.28 o 
 -15   1   2     5592.34     6025.79     61.78 o 
 -13   1   2     1631.73     1611.93     21.19 o 
 -11   1   2     3662.65     3829.55     28.77 o 
  -9   1   2     7771.28     8069.22     35.15 o 
  -7   1   2      827.99      797.49      9.60 o 
  -5   1   2      473.92      484.87      8.91 o 
  -3   1   2     1733.23     1598.09     15.16 o 
  -1   1   2    16883.68    16921.82     94.54 o 
   1   1   2    36870.33    38769.92     95.58 o 
   3   1   2     4020.86     4334.36     31.60 o 
   5   1   2   117518.60   124593.43    464.53 o 
   7   1   2        7.69       12.99      4.52 o 
   9   1   2      268.93      251.70      6.02 o 
  11   1   2     2094.86     2093.18     25.46 o 
  13   1   2     1992.25     1899.39     31.52 o 
  15   1   2      273.62      259.27     10.40 o 
  17   1   2      120.88      109.43      6.64 o 
  19   1   2      557.81      565.52     12.62 o 
  21   1   2        1.41        3.18      4.56 o 
  23   1   2      742.16      803.90     49.07 o 
  25   1   2      835.71      803.68     43.11 o 
  27   1   2      303.21      254.90     38.74 o 
  29   1   2       70.98       42.68     32.09 o 
  31   1   2        5.03        8.31     28.94 o 
  33   1   2        3.60       -8.60     26.08 o 
 -32   2   2       60.13       51.03     30.56 o 
 -30   2   2       73.56       71.22     12.91 o 
 -28   2   2        4.65       15.19     23.38 o 
 -26   2   2      650.38      682.13     52.25 o 
 -24   2   2       43.74       41.01     13.68 o 
 -22   2   2      740.62      741.23     26.69 o 
 -20   2   2       24.92       36.30     10.81 o 
 -18   2   2      512.64      534.38     20.50 o 
 -16   2   2       24.87       43.16      6.66 o 
 -14   2   2      165.57      152.99      9.34 o 
 -12   2   2      528.85      595.17     29.05 o 
 -10   2   2     1892.43     1934.03     28.74 o 
  -8   2   2       12.42       15.71      5.25 o 
  -6   2   2     3839.66     4093.41     35.53 o 
  -4   2   2     4673.91     4441.49     26.78 o 
  -2   2   2       60.87       88.50      7.99 o 
   0   2   2      177.37      248.42      9.87 o 
   2   2   2    12854.27    12855.21     69.60 o 
   4   2   2     3124.58     3392.98     17.55 o 
   6   2   2     1979.92     1941.02     19.23 o 
   8   2   2     2859.43     2950.67     22.56 o 
  10   2   2     5464.55     5817.09     62.27 o 
  12   2   2      290.24      273.65     10.13 o 
  14   2   2      874.65      829.22     22.13 o 
  16   2   2      870.06      851.31     20.08 o 
  18   2   2      933.51      927.61     17.14 o 
  20   2   2        1.34        9.86      4.32 o 
  22   2   2      100.27      112.55     27.83 o 
  24   2   2      112.21      100.88     26.43 o 
  26   2   2       13.35       14.50     16.46 o 
  28   2   2      117.38       92.03     23.95 o 
  30   2   2      112.08      138.54     30.90 o 
  32   2   2       45.48       54.94     29.60 o 
 -33   3   2      178.15      221.58     43.56 o 
 -31   3   2        8.45       17.40     25.93 o 
 -29   3   2       82.55       66.13     15.76 o 
 -27   3   2      888.13      954.50     85.44 o 
 -25   3   2       87.93       99.89     18.69 o 
 -23   3   2      119.99      125.23     21.92 o 
 -21   3   2      256.74      248.58     20.84 o 
 -19   3   2       23.57       21.09     11.14 o 
 -17   3   2      712.73      696.68     20.62 o 
 -15   3   2     1344.21     1428.72     21.09 o 
 -13   3   2      471.89      508.06     19.65 o 
 -11   3   2      325.75      361.32     13.87 o 
  -9   3   2      735.17      703.02     12.24 o 
  -7   3   2     1351.49     1501.54     13.54 o 
  -5   3   2     3619.47     3694.15     25.63 o 
  -3   3   2      249.27      187.74      8.40 o 
  -1   3   2     7658.66     8132.18     44.76 o 
   1   3   2      392.56      295.58     11.61 o 
   3   3   2     8202.85     8332.94     52.59 o 
   5   3   2     1662.10     1582.84     13.75 o 
   7   3   2       55.60       43.20      5.31 o 
   9   3   2       57.27       62.04      7.10 o 
  11   3   2      213.11      197.16      8.84 o 
  13   3   2     5940.60     6159.90     79.00 o 
  15   3   2     1317.30     1344.72     30.42 o 
  17   3   2      412.01      374.76     15.53 o 
  19   3   2       10.68       12.91      9.06 o 
  21   3   2      160.54      136.51     14.53 o 
  23   3   2        1.42       18.00     18.18 o 
  25   3   2        1.12       12.86     14.15 o 
  27   3   2       87.66       96.41     24.07 o 
  29   3   2       38.61       58.83     26.04 o 
  31   3   2      154.74      123.15     34.70 o 
 -32   4   2       75.60       38.69     24.31 o 
 -30   4   2       43.84       26.65     32.95 o 
 -28   4   2        1.57        5.02      9.71 o 
 -26   4   2      349.30      299.26     23.94 o 
 -24   4   2      718.33      747.92     33.01 o 
 -22   4   2     2475.40     2577.06     56.51 o 
 -20   4   2     6905.64     7617.00     98.13 o 
 -18   4   2      124.16      120.89     17.60 o 
 -16   4   2       30.34       39.41     13.21 o 
 -14   4   2      275.03      251.29     14.66 o 
 -12   4   2      819.06      818.34     21.30 o 
 -10   4   2       24.99       26.48      8.57 o 
  -8   4   2     3549.56     3886.84     68.56 o 
  -4   4   2    16294.50    17623.10     94.99 o 
  -2   4   2     2319.88     2656.46     21.90 o 
   0   4   2     9208.10     9931.44    121.55 o 
   2   4   2      624.45      793.14     12.56 o 
   4   4   2       68.33       37.69      5.12 o 
   6   4   2     1756.87     1728.57     23.85 o 
   8   4   2     6719.37     6990.98    101.15 o 
  10   4   2      123.17      122.81      7.89 o 
  12   4   2     2470.79     2713.75     25.20 o 
  14   4   2      328.77      381.70     14.12 o 
  16   4   2       54.89       55.31      8.51 o 
  18   4   2      157.72      163.80     14.76 o 
  20   4   2      110.86      106.67     13.85 o 
  22   4   2      106.62       86.23     17.91 o 
  24   4   2      131.13      166.06     28.92 o 
  26   4   2       28.62       24.72     16.85 o 
  28   4   2       25.19       26.62     15.05 o 
  30   4   2      514.02      602.80     43.71 o 
  32   4   2      634.99      633.58     58.39 o 
 -31   5   2       21.93       43.71     33.16 o 
 -29   5   2      493.91      518.31     51.03 o 
 -27   5   2      228.90      216.53     24.27 o 
 -25   5   2     1339.64     1414.49     36.24 o 
 -23   5   2        8.32       21.64     14.79 o 
 -21   5   2     1597.69     1624.65     45.13 o 
 -19   5   2     4912.14     5251.39     73.79 o 
 -17   5   2      161.64      151.64     17.67 o 
 -15   5   2      477.44      449.29     19.91 o 
 -13   5   2       92.78      105.03     14.92 o 
 -11   5   2      255.68      249.09     17.59 o 
  -9   5   2      137.61      141.70     11.75 o 
  -7   5   2     7344.47     8089.99    190.95 o 
  -5   5   2        2.40        7.91      8.60 o 
  -3   5   2     6323.17     6757.92     73.70 o 
  -1   5   2     2276.93     2467.07     35.11 o 
   1   5   2      251.78      313.63     10.30 o 
   3   5   2      848.43      902.75     13.14 o 
   5   5   2     1546.70     1592.85     17.01 o 
   7   5   2     1052.06     1056.94     15.36 o 
   9   5   2     1513.69     1566.63     21.07 o 
  11   5   2      141.12      127.39      8.84 o 
  13   5   2      180.84      175.38     13.35 o 
  15   5   2       84.27      118.22     16.71 o 
  17   5   2     1019.41     1063.72     51.49 o 
  19   5   2     1178.42     1176.49     29.01 o 
  21   5   2      248.73      233.80     16.47 o 
  23   5   2       25.96       15.41     16.46 o 
  25   5   2       90.95       68.96     19.67 o 
  27   5   2       63.87       33.42     14.77 o 
  29   5   2        7.75       16.43     13.04 o 
  31   5   2        0.00       19.63     19.62 o 
 -30   6   2       83.58       34.63     27.88 o 
 -28   6   2       56.38       39.21     12.77 o 
 -26   6   2      262.25      271.53     23.34 o 
 -24   6   2     1289.78     1299.44     37.87 o 
 -22   6   2     3952.58     4181.26     68.92 o 
 -20   6   2       17.72       18.33     12.71 o 
 -18   6   2      234.91      231.32     22.16 o 
 -16   6   2      112.30       66.43     15.98 o 
 -14   6   2      800.67      832.49     28.75 o 
 -12   6   2       16.09       21.83     12.44 o 
 -10   6   2       57.61      107.93     14.56 o 
  -8   6   2        0.64        8.41      8.32 o 
  -6   6   2      167.78      132.14     11.08 o 
  -4   6   2    11609.81    13639.09     79.66 o 
  -2   6   2     3323.40     3972.02    108.81 o 
   0   6   2     2204.19     2385.49     72.64 o 
   2   6   2      200.78      188.61     15.58 o 
   4   6   2      111.08      119.01      9.93 o 
   6   6   2      323.61      351.55     12.72 o 
   8   6   2     1190.26     1134.71     23.72 o 
  10   6   2      142.13      150.67     12.37 o 
  12   6   2       36.43       49.39     13.61 o 
  14   6   2      496.62      538.92     24.07 o 
  16   6   2     1015.15     1105.71     29.55 o 
  18   6   2        5.97       19.45     12.91 o 
  20   6   2        7.56        5.64     10.72 o 
  22   6   2        1.55       15.18      9.36 o 
  24   6   2        7.74       13.14     16.98 o 
  26   6   2        4.29        4.64     15.62 o 
  28   6   2      182.69      200.30     27.84 o 
  30   6   2        0.28       24.85     17.45 o 
 -31   7   2        8.22       31.29     26.42 o 
 -29   7   2        2.22       14.70      9.38 o 
 -27   7   2      207.70      195.94     22.17 o 
 -25   7   2        6.53       13.95     12.39 o 
 -23   7   2        0.74       19.25     12.19 o 
 -21   7   2       10.59       21.21     13.72 o 
 -19   7   2     1675.58     1678.46     40.14 o 
 -17   7   2      147.30      144.05     16.96 o 
 -15   7   2        0.01       15.52     14.82 o 
 -13   7   2      344.80      310.41     23.97 o 
 -11   7   2      104.12      118.67     17.64 o 
  -9   7   2      411.97      469.72     21.32 o 
  -7   7   2     1177.42     1168.32     23.18 o 
  -5   7   2      596.22      571.54     21.96 o 
  -3   7   2        0.16        7.89      8.28 o 
  -1   7   2       91.94       76.20     17.08 o 
   1   7   2      102.83      134.96     12.63 o 
   3   7   2       47.27       53.39      8.40 o 
   5   7   2      116.59      146.44     13.01 o 
   7   7   2       56.27       79.41     13.33 o 
   9   7   2      832.53      785.72     24.43 o 
  11   7   2      149.52      149.53     17.61 o 
  13   7   2      191.54      171.95     19.87 o 
  15   7   2     1153.20     1165.57     30.06 o 
  17   7   2       47.25       49.08     12.45 o 
  19   7   2        0.26        8.02     11.09 o 
  21   7   2        3.55        8.85     12.12 o 
  23   7   2       21.40       44.24     20.79 o 
  25   7   2        0.66       14.46     15.90 o 
  27   7   2       86.56       86.91     21.98 o 
  29   7   2      150.09      159.79     34.08 o 
 -28   8   2      261.80      273.46     21.50 o 
 -26   8   2        0.78       18.88     11.68 o 
 -24   8   2       16.32       13.80     11.83 o 
 -22   8   2       18.55       25.50     13.90 o 
 -20   8   2       68.92       89.52     18.61 o 
 -18   8   2      360.81      327.51     21.68 o 
 -16   8   2        1.57       10.90     13.46 o 
 -14   8   2      113.25      111.49     16.63 o 
 -12   8   2        2.33       16.63     15.71 o 
 -10   8   2       11.89       17.92     14.02 o 
  -8   8   2      629.96      650.33     28.15 o 
  -6   8   2        2.09        6.81      8.67 o 
  -4   8   2      136.20      158.15     16.00 o 
  -2   8   2       59.72       53.81     10.53 o 
   0   8   2        7.68       24.13      9.21 o 
   2   8   2     2406.93     2304.68     54.43 o 
   4   8   2     2555.85     2660.30     43.15 o 
   6   8   2     1104.22     1131.05     28.60 o 
   8   8   2     1017.57      997.74     25.50 o 
  10   8   2        0.80       13.05     11.93 o 
  12   8   2      244.69      265.75     21.10 o 
  14   8   2       87.36       89.26     16.27 o 
  16   8   2      220.83      196.51     18.66 o 
  18   8   2        3.74        7.43     10.53 o 
  20   8   2       22.39       16.84     14.13 o 
  22   8   2       96.78       95.27     14.66 o 
  24   8   2       13.94        4.51     15.62 o 
  26   8   2       51.24       42.41     22.71 o 
  28   8   2        1.49        8.24     14.79 o 
 -27   9   2      179.19      177.71     18.16 o 
 -25   9   2      168.18      163.95     18.91 o 
 -23   9   2       87.00       77.38     15.26 o 
 -21   9   2       53.61       53.57     14.93 o 
 -19   9   2      377.17      344.57     22.71 o 
 -17   9   2        0.03       16.09     12.73 o 
 -15   9   2       78.93       93.14     18.68 o 
 -13   9   2      909.71      936.88     32.83 o 
 -11   9   2      100.41       82.47     19.07 o 
  -9   9   2      651.57      603.40     31.92 o 
  -7   9   2       39.88       18.28     13.80 o 
  -5   9   2      134.00      222.81     23.11 o 
  -3   9   2       68.49       64.68     11.04 o 
  -1   9   2     2831.34     2919.38     81.71 o 
   1   9   2     2004.09     1989.77     46.66 o 
   3   9   2      178.03      199.56     19.03 o 
   5   9   2      137.17      114.90     17.37 o 
   7   9   2      295.42      272.78     17.41 o 
   9   9   2     1097.07     1102.53     37.61 o 
  11   9   2        3.37        9.83     11.68 o 
  13   9   2        7.37       19.23     11.62 o 
  15   9   2       30.10       24.69     12.51 o 
  17   9   2       65.56       37.11     11.73 o 
  19   9   2      310.31      317.15     25.24 o 
  21   9   2        5.49        9.02     11.24 o 
  23   9   2       25.88       41.41     19.75 o 
  25   9   2        4.04       24.37     15.54 o 
  27   9   2       79.11       67.00     23.74 o 
 -26  10   2        0.10        9.24     11.77 o 
 -24  10   2        0.83       13.42     12.21 o 
 -22  10   2        1.78       33.49     13.87 o 
 -20  10   2      530.58      584.45     25.21 o 
 -18  10   2      758.67      721.32     29.84 o 
 -16  10   2      532.07      544.89     25.17 o 
 -14  10   2     1277.68     1255.30     37.47 o 
 -12  10   2      342.65      387.84     27.50 o 
 -10  10   2      131.74      162.64     16.85 o 
  -8  10   2      712.35      605.82     25.87 o 
  -6  10   2      192.49      264.63     28.53 o 
  -4  10   2      156.90      143.37     23.29 o 
  -2  10   2       16.65       34.06     21.67 o 
   0  10   2     4941.91     5185.66    234.59 o 
   2  10   2     1790.45     1698.93     41.85 o 
   4  10   2      929.19      931.92     31.27 o 
   6  10   2      496.97      472.17     22.45 o 
   8  10   2      422.00      436.60     22.76 o 
  10  10   2        0.01       10.27     10.80 o 
  12  10   2     1570.86     1511.41     42.84 o 
  14  10   2      271.63      267.59     25.04 o 
  16  10   2      202.35      231.17     19.35 o 
  18  10   2       28.18       28.13     11.07 o 
  20  10   2      338.22      312.40     21.96 o 
  22  10   2       22.42       39.14     22.50 o 
  24  10   2        3.48       39.70     25.67 o 
  26  10   2       21.04       35.34     24.10 o 
 -25  11   2       22.58       29.23     12.86 o 
 -23  11   2       14.29       27.76     13.69 o 
 -21  11   2        4.03       14.06     10.80 o 
 -19  11   2        7.17       19.15     11.77 o 
 -17  11   2      303.21      279.37     21.31 o 
 -15  11   2      929.89      870.75     30.15 o 
 -13  11   2        0.23       15.48     12.10 o 
 -11  11   2      779.85      642.45     27.87 o 
  -9  11   2      942.73      782.08     29.57 o 
  -7  11   2      142.79      162.22     25.06 o 
  -5  11   2        6.51       12.39     13.45 o 
  -3  11   2      224.12      184.71     27.14 o 
  -1  11   2      128.40      156.22     19.21 o 
   1  11   2     2864.25     2926.23    124.22 o 
   3  11   2     6886.65     7106.77    144.22 o 
   5  11   2       30.71       37.18     13.02 o 
   7  11   2     2158.42     2123.20     48.58 o 
   9  11   2     3714.82     3794.12     87.41 o 
  11  11   2      128.29      120.36     17.11 o 
  13  11   2       63.39       50.50     16.40 o 
  15  11   2      150.71      134.51     20.83 o 
  17  11   2      354.77      299.48     25.84 o 
  19  11   2      165.33      188.81     26.25 o 
  21  11   2      364.86      394.91     31.46 o 
  23  11   2      275.87      273.20     32.63 o 
 -22  12   2       22.36       32.83     15.85 o 
 -20  12   2        0.01       18.15     12.35 o 
 -18  12   2       47.51       37.18     13.73 o 
 -16  12   2      151.17      112.25     18.06 o 
 -14  12   2       42.76       33.19     12.48 o 
 -12  12   2        5.19       12.53     12.36 o 
 -10  12   2      181.99      153.93     18.60 o 
  -8  12   2      226.32      249.12     27.69 o 
  -6  12   2      863.31      778.34     34.50 o 
  -4  12   2      162.48      121.90     25.31 o 
  -2  12   2       63.99       47.82     13.37 o 
   0  12   2       27.93       18.35     11.08 o 
   2  12   2      620.00      649.65     30.88 o 
   4  12   2      361.70      350.56     24.99 o 
   6  12   2      368.23      377.68     30.50 o 
   8  12   2     1447.39     1432.79     52.45 o 
  10  12   2     1036.50     1108.05     44.90 o 
  12  12   2      457.71      443.76     30.70 o 
  14  12   2      332.58      315.67     27.76 o 
  16  12   2       70.67       82.76     19.90 o 
  18  12   2        5.07       15.34     15.07 o 
  20  12   2       12.46        7.94     11.19 o 
  22  12   2        2.44       10.28     19.40 o 
 -19  13   2      125.22      137.04     27.30 o 
 -17  13   2      167.31      181.48     24.42 o 
 -15  13   2       78.81      103.28     24.65 o 
 -13  13   2       62.50       47.75     14.35 o 
 -11  13   2        4.76        2.91     14.77 o 
  -9  13   2       88.76       65.41     20.95 o 
  -7  13   2       26.15       29.99     20.75 o 
  -5  13   2      932.02      997.68     43.28 o 
  -3  13   2      584.45      576.55     37.55 o 
  -1  13   2        0.19       14.53     18.65 o 
   1  13   2       72.56      100.45     27.30 o 
   3  13   2       54.74       67.84     30.93 o 
   5  13   2      268.52      272.86     32.16 o 
   7  13   2       89.18       92.09     24.19 o 
   9  13   2      156.52      173.18     29.46 o 
  11  13   2      222.36      219.45     28.14 o 
  13  13   2       63.09       60.29     23.87 o 
  15  13   2      233.91      219.23     25.47 o 
  17  13   2       53.19       59.21     18.48 o 
  19  13   2       72.80       55.23     15.93 o 
 -16  14   2       26.83       29.35     16.16 o 
 -14  14   2       89.13       91.51     22.51 o 
 -12  14   2      757.91      794.14     46.38 o 
 -10  14   2      569.12      548.02     39.50 o 
  -8  14   2        6.93       35.68     18.96 o 
  -6  14   2       29.84       29.09     19.31 o 
  -4  14   2        5.91       20.88     21.42 o 
  -2  14   2       90.88       65.25     24.94 o 
   0  14   2      132.63      147.19     26.88 o 
   2  14   2      117.53      168.98     28.25 o 
   4  14   2      274.21      273.28     37.16 o 
   6  14   2     1067.44     1186.51     50.88 o 
   8  14   2      711.71      717.56     39.19 o 
  10  14   2      219.41      202.29     29.92 o 
  12  14   2      220.76      224.86     30.44 o 
  14  14   2       35.33       27.88     16.62 o 
  16  14   2      185.73      218.24     29.71 o 
 -13  15   2      123.88      103.50     29.80 o 
 -11  15   2      424.50      487.01     52.11 o 
  -9  15   2      800.52      846.68     35.70 o 
  -7  15   2      152.71      166.06     27.23 o 
  -5  15   2       52.98       63.91     23.44 o 
  -3  15   2      334.16      337.88     31.07 o 
  -1  15   2      449.27      463.27     53.08 o 
   1  15   2       57.77       63.23     21.89 o 
   3  15   2      681.29      707.59     91.70 o 
   5  15   2      939.74     1014.58     64.67 o 
   7  15   2        6.09       29.30     22.36 o 
   9  15   2      125.45      129.38     23.40 o 
  11  15   2       23.38       20.34     12.40 o 
  -6  16   2      109.39       83.10     55.02 o 
  -4  16   2       66.23       39.98     29.62 o 
  -2  16   2       56.97       25.37     23.37 o 
   0  16   2      120.45      105.17     29.35 o 
   2  16   2      167.70      224.99     36.71 o 
   4  16   2        0.43       20.96     16.48 o 
 -33   1   3       10.41       18.13     24.64 o 
 -31   1   3      162.89      142.66     17.28 o 
 -29   1   3       63.24       65.17     17.29 o 
 -27   1   3       81.67      121.34     20.07 o 
 -25   1   3     1039.19     1091.83    138.12 o 
 -23   1   3      122.86      112.14     20.15 o 
 -21   1   3       69.54       80.03     28.05 o 
 -19   1   3      535.78      564.77     24.50 o 
 -17   1   3      752.57      744.60     19.89 o 
 -15   1   3      509.64      468.60     26.19 o 
 -13   1   3     2025.47     2086.81     32.96 o 
 -11   1   3     6129.89     7064.16    132.76 o 
  -9   1   3     1682.46     1814.20     20.01 o 
  -7   1   3    11885.52    11811.39     69.61 o 
  -5   1   3     1154.52     1016.37     10.57 o 
  -3   1   3      216.39      185.23      5.98 o 
  -1   1   3    16780.31    17348.23    109.75 o 
   1   1   3        0.29        3.28      3.23 o 
   3   1   3     4905.95     4896.56     20.63 o 
   5   1   3      401.95      370.92      6.98 o 
   7   1   3     7469.83     7237.48     47.85 o 
   9   1   3      138.59      143.21     12.76 o 
  11   1   3     2801.77     2852.17     66.92 o 
  13   1   3      918.52      948.80     34.43 o 
  15   1   3       12.13       10.84     18.71 o 
  17   1   3       32.14       48.32     27.32 o 
  19   1   3        1.17       18.20     20.68 o 
  21   1   3        6.57       26.48     18.60 o 
  23   1   3      197.61      163.34     47.56 o 
  25   1   3       28.17       36.75     26.99 o 
  27   1   3        0.36       38.54     30.80 o 
  29   1   3      139.81       98.70     33.76 o 
  31   1   3      122.50      133.10     35.71 o 
 -32   2   3        3.20       32.46     26.46 o 
 -30   2   3       84.54       72.30     15.66 o 
 -28   2   3      700.14      710.06     45.62 o 
 -26   2   3      353.62      332.03     44.34 o 
 -24   2   3     1498.93     1567.58     37.38 o 
 -22   2   3      359.22      345.29     25.61 o 
 -20   2   3       10.55       15.48      9.95 o 
 -18   2   3     1504.08     1403.52     24.42 o 
 -16   2   3     1108.34     1097.74     31.81 o 
 -14   2   3      507.86      429.49     33.14 o 
 -12   2   3      672.14      613.76     15.86 o 
 -10   2   3     9023.79     9622.29    153.66 o 
  -8   2   3     2024.21     1967.94     24.03 o 
  -6   2   3      366.31      331.42      8.70 o 
  -4   2   3      322.01      254.69      8.70 o 
  -2   2   3      585.65      619.97     10.29 o 
   0   2   3     6340.10     6344.63     33.86 o 
   2   2   3      501.80      327.60      6.02 o 
   4   2   3    13068.17    13452.71    124.53 o 
   6   2   3     2086.45     1958.37     19.78 o 
   8   2   3     5617.57     5401.95     52.56 o 
  10   2   3    10451.98    11056.90    121.23 o 
  12   2   3     6706.14     7163.14    104.69 o 
  14   2   3     2501.50     2560.10     48.87 o 
  16   2   3      879.41      855.27     17.15 o 
  18   2   3     2037.23     2115.53     68.04 o 
  20   2   3       21.11       21.99      7.42 o 
  22   2   3        2.08       20.93     17.62 o 
  24   2   3       52.27       43.40     20.67 o 
  26   2   3        0.03        7.63     17.34 o 
  28   2   3       61.28       93.20     25.72 o 
  30   2   3       35.46       23.78     41.55 o 
  32   2   3      497.13      509.22     60.46 o 
 -33   3   3      128.60      156.81     45.40 o 
 -31   3   3       62.82       51.64     15.22 o 
 -29   3   3      137.24      149.64     37.76 o 
 -27   3   3        5.46        7.50      7.05 o 
 -25   3   3       16.02       17.99      9.13 o 
 -23   3   3        5.30        8.89      8.36 o 
 -21   3   3       34.84       26.68     10.49 o 
 -19   3   3       30.41       40.36     11.44 o 
 -17   3   3     1346.65     1338.03     34.63 o 
 -15   3   3       23.36       20.72      5.96 o 
 -13   3   3      952.87      881.48     24.96 o 
 -11   3   3      227.57      215.67     14.24 o 
  -9   3   3     1292.25     1328.99     22.13 o 
  -7   3   3      232.95      168.96     15.23 o 
  -5   3   3       57.26       61.91      8.30 o 
  -3   3   3     1067.17     1211.15     12.38 o 
  -1   3   3     2557.51     2873.25     25.88 o 
   1   3   3     1597.86     1628.71     21.64 o 
   3   3   3    10922.01    11369.53     53.84 o 
   5   3   3     1406.76     1414.69     15.33 o 
   7   3   3     3704.99     3483.89     34.51 o 
   9   3   3     2996.12     3015.08     50.38 o 
  11   3   3     4569.73     4383.91     43.71 o 
  13   3   3      888.39      811.48     17.95 o 
  15   3   3      427.01      413.30     13.38 o 
  17   3   3     1044.55     1041.95     22.35 o 
  19   3   3      136.97      120.19     11.80 o 
  21   3   3       37.79       36.74     17.24 o 
  23   3   3      173.43      170.94     31.06 o 
  25   3   3       41.71       44.85     18.89 o 
  27   3   3      456.26      484.08     70.80 o 
  29   3   3       33.80       20.05     18.50 o 
  31   3   3       35.10       43.23     22.64 o 
 -32   4   3        0.40        6.46     28.61 o 
 -30   4   3      172.83      157.68     31.08 o 
 -28   4   3      165.07      157.12     25.90 o 
 -26   4   3      511.22      465.03     26.47 o 
 -24   4   3     3344.62     3528.88     64.78 o 
 -22   4   3      335.27      341.15     21.01 o 
 -20   4   3     8610.73     9353.47     83.78 o 
 -18   4   3      243.22      236.78     17.89 o 
 -16   4   3        1.17       12.85     11.29 o 
 -14   4   3       56.47       42.53     13.32 o 
 -12   4   3      690.90      683.47     23.39 o 
 -10   4   3     3230.40     3589.49     48.91 o 
  -8   4   3     2633.31     2493.94     32.92 o 
  -6   4   3      100.17       94.57     10.44 o 
  -4   4   3     3033.12     3107.78     32.68 o 
  -2   4   3    16548.54    18701.13    365.53 o 
   0   4   3    11816.84    12784.17    143.52 o 
   2   4   3      930.03      939.07     16.25 o 
   4   4   3       39.93       36.75      4.87 o 
   6   4   3     2997.17     2898.29     59.04 o 
   8   4   3        8.84        6.36      5.62 o 
  10   4   3     1055.35     1143.21     15.73 o 
  12   4   3      578.61      506.05     20.62 o 
  14   4   3       16.91       22.75      9.22 o 
  16   4   3      199.49      167.88     10.52 o 
  18   4   3        1.66       12.41      8.52 o 
  20   4   3        4.64        9.59      7.27 o 
  22   4   3      402.15      404.06     37.14 o 
  24   4   3        6.36        4.58     14.80 o 
  26   4   3       86.88       77.23     24.07 o 
  28   4   3       51.48       68.36     22.78 o 
  30   4   3        6.12        5.80     16.10 o 
 -31   5   3       66.73       55.88     30.66 o 
 -29   5   3       16.42       27.27     14.37 o 
 -27   5   3      103.33      106.91     21.51 o 
 -25   5   3      672.94      665.42     27.87 o 
 -23   5   3       61.18       72.18     15.76 o 
 -21   5   3     1138.89     1140.15     33.52 o 
 -19   5   3      203.43      196.39     18.92 o 
 -17   5   3     1753.78     1771.89     37.64 o 
 -15   5   3      592.97      606.88     24.34 o 
 -13   5   3       26.77       11.52     10.88 o 
 -11   5   3      587.24      594.37     22.04 o 
  -9   5   3      100.51       55.67      9.71 o 
  -7   5   3      145.16      123.72     10.90 o 
  -5   5   3     1697.76     2063.40     40.16 o 
  -3   5   3      248.36      192.41      8.92 o 
  -1   5   3      586.18      643.00     11.25 o 
   1   5   3      792.40      870.53     25.90 o 
   3   5   3     2493.17     2544.54     45.11 o 
   5   5   3     1023.12     1073.44     33.16 o 
   7   5   3      521.98      577.19     12.18 o 
   9   5   3      356.38      350.79     12.04 o 
  11   5   3        0.03        3.32      5.98 o 
  13   5   3       12.17       17.99      7.24 o 
  15   5   3       41.21       40.55      7.51 o 
  17   5   3     1856.16     1891.72     39.13 o 
  19   5   3        7.99        9.90      9.37 o 
  21   5   3      802.96      890.96     42.98 o 
  23   5   3       16.67       28.92     18.98 o 
  25   5   3        3.87       20.30     17.16 o 
  27   5   3       25.51       32.11     15.90 o 
  29   5   3        0.00       12.64     16.00 o 
 -30   6   3        7.23        6.31      9.71 o 
 -28   6   3        0.54       10.30     15.36 o 
 -26   6   3      145.32      126.40     16.69 o 
 -24   6   3      323.95      321.43     20.34 o 
 -22   6   3     1191.27     1211.27     35.26 o 
 -20   6   3     1856.15     1946.21     41.17 o 
 -18   6   3      148.32      138.59     16.90 o 
 -16   6   3      380.52      400.14     22.54 o 
 -14   6   3     2566.70     2674.35     79.00 o 
 -12   6   3       67.84       66.16     15.18 o 
 -10   6   3       80.77       63.10     16.63 o 
  -8   6   3      428.76      411.04     18.42 o 
  -6   6   3      551.46      589.45     19.59 o 
  -4   6   3      731.09      755.89     20.92 o 
  -2   6   3     1514.63     1661.94     26.01 o 
   0   6   3     3095.66     3254.11     53.42 o 
   2   6   3      230.26      211.24      9.19 o 
   4   6   3       47.78       45.20      7.58 o 
   6   6   3       14.66       13.87      6.60 o 
   8   6   3       26.54       24.42      6.52 o 
  10   6   3     1407.57     1392.15     27.50 o 
  12   6   3     1490.86     1490.62     37.97 o 
  14   6   3     1526.92     1607.25     36.23 o 
  16   6   3        0.33        6.00     10.12 o 
  18   6   3       12.41       12.06     12.43 o 
  20   6   3       95.25      135.11     14.86 o 
  22   6   3       22.76       19.60     16.84 o 
  24   6   3      167.60      140.38     24.53 o 
  26   6   3        1.27        9.55     16.92 o 
  28   6   3      128.19      156.96     32.17 o 
  30   6   3        2.22       10.21     14.84 o 
 -29   7   3       32.06       16.43     14.38 o 
 -27   7   3       20.98       29.23     14.26 o 
 -25   7   3     1174.64     1184.41     35.86 o 
 -23   7   3     1911.75     2019.94     38.45 o 
 -21   7   3     4529.69     4880.83     58.05 o 
 -19   7   3     1825.09     2014.15     43.02 o 
 -17   7   3     3865.02     4023.89     86.41 o 
 -15   7   3        1.31        8.63     15.92 o 
 -13   7   3      391.17      359.34     26.75 o 
 -11   7   3      482.27      442.00     22.77 o 
  -9   7   3      467.37      408.21     28.79 o 
  -7   7   3     1728.05     1839.33     60.14 o 
  -5   7   3     9246.13    10585.83     82.27 o 
  -3   7   3      773.92      781.80     26.61 o 
  -1   7   3      846.65      797.52     22.30 o 
   1   7   3      218.35      272.53     10.91 o 
   3   7   3     3976.48     4075.50     64.44 o 
   5   7   3       82.72       71.01     11.63 o 
   7   7   3      357.88      314.52     15.62 o 
   9   7   3     2120.19     1992.41     33.04 o 
  11   7   3       37.17       38.08     10.03 o 
  13   7   3       30.66       32.34     13.26 o 
  15   7   3        1.50       17.67     12.84 o 
  17   7   3        1.92       10.31     10.03 o 
  19   7   3      599.70      622.75     22.44 o 
  21   7   3        1.71        5.50     14.79 o 
  23   7   3       36.68       26.49     17.92 o 
  25   7   3        9.57       22.37     17.36 o 
  27   7   3        7.70       23.84     14.26 o 
  29   7   3       28.90       33.39     19.46 o 
 -28   8   3      269.24      291.94     30.61 o 
 -26   8   3        2.79       10.26     11.91 o 
 -24   8   3        2.54       15.87     11.57 o 
 -22   8   3      159.66      144.86     18.39 o 
 -20   8   3        0.26       15.27     14.03 o 
 -18   8   3      420.18      346.37     21.28 o 
 -16   8   3      213.25      209.01     21.42 o 
 -14   8   3      134.81      146.80     21.63 o 
 -12   8   3       12.45       15.95     14.41 o 
 -10   8   3      174.09      132.67     21.05 o 
  -8   8   3       23.85       42.11     16.80 o 
  -6   8   3       83.94       76.10     13.94 o 
  -4   8   3     1046.88     1087.09     57.89 o 
  -2   8   3       54.44       81.18     16.30 o 
   0   8   3     3617.33     3495.47     42.77 o 
   2   8   3     2263.12     2369.79     63.69 o 
   4   8   3       92.44      107.93     12.04 o 
   6   8   3     4098.92     4098.13     59.92 o 
   8   8   3      119.14      113.51     15.60 o 
  10   8   3     1537.27     1526.78     35.25 o 
  12   8   3      875.52      869.10     26.00 o 
  14   8   3       90.46       95.43     17.98 o 
  16   8   3        0.70        6.90     10.81 o 
  18   8   3       17.81       38.29     15.95 o 
  20   8   3      138.31      146.54     18.33 o 
  22   8   3      447.46      447.13     30.75 o 
  24   8   3      240.03      259.30     25.66 o 
  26   8   3       75.62       90.32     26.19 o 
  28   8   3        4.75       23.50     23.50 o 
 -27   9   3      149.84      133.79     21.55 o 
 -25   9   3        1.64       10.03     10.34 o 
 -23   9   3       10.02        3.46     10.90 o 
 -21   9   3       46.74       42.56     13.49 o 
 -19   9   3       44.13       57.20     17.11 o 
 -17   9   3        8.85       11.76     15.08 o 
 -15   9   3       36.95       44.31     15.98 o 
 -13   9   3      654.32      593.19     28.77 o 
 -11   9   3      445.60      449.24     23.96 o 
  -9   9   3     1244.23     1012.81     34.08 o 
  -7   9   3     3042.85     2818.42     81.65 o 
  -5   9   3      328.04      338.29     26.96 o 
  -3   9   3      550.12      576.15     30.06 o 
  -1   9   3        1.06       13.85      8.58 o 
   1   9   3      123.42      134.75     10.37 o 
   3   9   3       83.93       70.53      8.76 o 
   5   9   3       41.56       48.26     12.14 o 
   7   9   3       10.93        7.86      6.88 o 
   9   9   3     1366.81     1318.20     30.78 o 
  11   9   3     4797.72     5245.95    128.76 o 
  13   9   3      302.63      326.10     25.63 o 
  15   9   3      660.33      813.95     80.68 o 
  17   9   3      349.25      371.07     28.42 o 
  19   9   3       42.72       62.84     13.47 o 
  21   9   3      129.65      111.70     22.94 o 
  23   9   3      170.01      163.15     38.97 o 
  25   9   3        0.76       15.74     22.47 o 
 -26  10   3       53.25       60.09     17.73 o 
 -24  10   3      138.81      136.52     19.90 o 
 -22  10   3       35.83       38.72     12.89 o 
 -20  10   3       32.06       35.96     12.93 o 
 -18  10   3        7.64       21.53     13.74 o 
 -16  10   3      738.69      680.22     27.92 o 
 -14  10   3     1887.87     1629.76     42.18 o 
 -12  10   3     1145.51     1000.15     32.66 o 
 -10  10   3        5.61       13.49     11.81 o 
  -8  10   3        3.57       22.27     14.72 o 
  -6  10   3       31.67       18.68     10.91 o 
  -4  10   3      202.35      183.53     25.23 o 
  -2  10   3        5.99       18.15     11.36 o 
   0  10   3      465.78      455.93     21.17 o 
   2  10   3       83.13       89.11     13.32 o 
   4  10   3     3857.64     3858.02    100.53 o 
   6  10   3     4684.75     4943.54    131.43 o 
   8  10   3       25.44       37.45     12.89 o 
  10  10   3      280.65      275.34     25.78 o 
  12  10   3      433.85      472.40     24.36 o 
  14  10   3      364.42      366.15     22.86 o 
  16  10   3        2.13       25.05     12.78 o 
  18  10   3        0.84        9.91     16.16 o 
  20  10   3       58.53       86.81     30.49 o 
  22  10   3       15.57       14.23     23.10 o 
  24  10   3       34.57       44.91     20.72 o 
 -25  11   3       10.73       21.89     12.84 o 
 -23  11   3        0.27       12.01     11.91 o 
 -21  11   3      134.72      102.91     18.07 o 
 -19  11   3       19.59       25.60     13.31 o 
 -17  11   3      100.54       89.42     17.20 o 
 -15  11   3      223.81      208.74     20.07 o 
 -13  11   3       34.07       28.23     13.60 o 
 -11  11   3      530.58      536.50     24.55 o 
  -9  11   3      337.37      289.14     23.08 o 
  -7  11   3        7.74       15.73     12.76 o 
  -5  11   3       73.54       55.98     19.16 o 
  -3  11   3       38.18       34.98     13.94 o 
  -1  11   3      266.80      245.68     29.82 o 
   1  11   3     1360.75     1328.87     53.38 o 
   3  11   3      807.94      842.12     44.94 o 
   5  11   3      678.85      723.93     40.08 o 
   7  11   3       48.87       41.52     19.44 o 
   9  11   3       10.41       13.05     12.47 o 
  11  11   3     1355.38     1390.35     40.97 o 
  13  11   3       13.50       22.29     16.53 o 
  15  11   3        0.19       10.97     14.72 o 
  17  11   3      763.09      702.38     55.52 o 
  19  11   3      265.23      275.60     25.69 o 
  21  11   3       32.55       36.75     21.26 o 
  23  11   3       41.28       50.52     28.02 o 
 -22  12   3       64.65       47.28     15.32 o 
 -20  12   3      213.81      212.69     24.78 o 
 -18  12   3        0.76       11.95     14.49 o 
 -16  12   3      153.45      111.03     18.47 o 
 -14  12   3       98.81       87.44     17.73 o 
 -12  12   3       79.62       62.58     15.19 o 
 -10  12   3      772.24      855.64     36.45 o 
  -8  12   3      874.77      838.45     38.08 o 
  -6  12   3       59.88       68.57     23.55 o 
  -4  12   3     1547.71     1467.11     51.66 o 
  -2  12   3      930.49      924.77     43.77 o 
   0  12   3        0.00       18.20     16.76 o 
   2  12   3      511.88      492.91     45.04 o 
   4  12   3      126.16      150.60     31.10 o 
   6  12   3        6.94       23.95     19.39 o 
   8  12   3       18.93       18.62     12.71 o 
  10  12   3       54.52       26.54     14.70 o 
  12  12   3      289.99      301.27     27.26 o 
  14  12   3     1017.06      905.88     34.95 o 
  16  12   3      395.52      422.74     26.84 o 
  18  12   3       52.56       59.22     16.23 o 
  20  12   3       77.59       82.06     26.36 o 
 -19  13   3       41.85       50.59     24.10 o 
 -17  13   3       89.08       94.26     22.60 o 
 -15  13   3      164.53      173.44     26.90 o 
 -13  13   3        1.27       19.05     18.31 o 
 -11  13   3      950.99     1104.79     43.38 o 
  -9  13   3       51.42       46.57     22.40 o 
  -7  13   3       10.25       33.50     21.44 o 
  -5  13   3      162.79      140.61     25.98 o 
  -3  13   3       99.85      113.85     24.91 o 
  -1  13   3      502.61      527.19     36.44 o 
   1  13   3        8.13       12.29     17.39 o 
   3  13   3       71.25       54.50     29.67 o 
   5  13   3       22.89       32.57     20.18 o 
   7  13   3        3.24        8.65     12.71 o 
   9  13   3      357.60      418.56     39.47 o 
  11  13   3      700.11      766.46     33.86 o 
  13  13   3      702.74      739.96     37.23 o 
  15  13   3      132.89      117.75     20.51 o 
  17  13   3        4.35       30.98     15.14 o 
 -16  14   3        9.77       23.09     15.84 o 
 -14  14   3      153.92      190.83     26.83 o 
 -12  14   3       25.25       24.80     17.66 o 
 -10  14   3        5.41       22.88     21.06 o 
  -8  14   3       42.05       39.46     22.18 o 
  -6  14   3       99.40       87.01     23.42 o 
  -4  14   3        7.62       26.64     21.05 o 
  -2  14   3      245.20      302.28     26.77 o 
   0  14   3      113.74      134.05     22.02 o 
   2  14   3      368.95      387.12     30.87 o 
   4  14   3        9.69       23.50     21.99 o 
   6  14   3       67.59       74.81     20.39 o 
   8  14   3       10.17        6.70     20.76 o 
  10  14   3      400.79      409.54     40.33 o 
  12  14   3      438.10      467.02     35.13 o 
  14  14   3       74.36       58.41     16.24 o 
 -11  15   3       45.86       45.26     19.85 o 
  -9  15   3       48.61       55.40     26.61 o 
  -7  15   3      408.83      464.37     53.73 o 
  -5  15   3       20.90       35.90     20.77 o 
  -3  15   3      544.93      586.23     32.58 o 
  -1  15   3        7.04       15.76     17.03 o 
   1  15   3      133.47      146.79     26.30 o 
   3  15   3       10.18       18.27     17.90 o 
   5  15   3       46.73       55.30     20.15 o 
   7  15   3        1.50       15.84     16.47 o 
   9  15   3       24.19       28.63     16.60 o 
  11  15   3       16.70       23.32     13.98 o 
  -4  16   3       11.33       18.02     21.17 o 
  -2  16   3      331.79      352.70     39.24 o 
   0  16   3      464.76      452.91     49.31 o 
   2  16   3      326.20      229.38     35.00 o 
 -32   0   4        3.16       10.49     14.24 o 
 -30   0   4      116.26      125.76     32.19 o 
 -28   0   4      543.79      557.76     40.27 o 
 -26   0   4     2278.12     2306.52     80.24 o 
 -24   0   4      403.02      381.21     67.20 o 
 -22   0   4     1505.40     1412.45    102.59 o 
 -20   0   4     1389.65     1227.63     59.49 o 
 -18   0   4      361.59      397.04     19.65 o 
 -16   0   4       69.44       40.63      7.91 o 
 -14   0   4     1513.36     1693.79     63.76 o 
 -12   0   4     3668.64     4164.99     76.62 o 
 -10   0   4       94.43       84.54     24.17 o 
  -8   0   4    17543.29    19071.93    407.54 o 
  -6   0   4     3793.64     3514.87     36.19 o 
  -4   0   4     3638.36     3665.70     52.07 o 
  -2   0   4        4.71        5.30      3.28 o 
   0   0   4     2056.81     1995.35     21.85 o 
   2   0   4     1481.09     1474.81     13.93 o 
   4   0   4     6012.83     5827.03     44.12 o 
   6   0   4    11725.78    12828.83     84.92 o 
   8   0   4     1311.49     1263.74     45.18 o 
  10   0   4     2107.70     2354.55     56.54 o 
  12   0   4    34273.99    38845.77    169.13 o 
  14   0   4      444.97      361.07     37.06 o 
  16   0   4      673.74      685.25     51.02 o 
  18   0   4     1175.02     1243.69     59.63 o 
  20   0   4      109.94      111.87     37.83 o 
  22   0   4        7.79       34.96     41.84 o 
  24   0   4       26.99       28.08     43.27 o 
  26   0   4      184.90      273.95     67.34 o 
  28   0   4        0.61       10.03     31.52 o 
  30   0   4      140.19      241.86     58.17 o 
 -33   1   4       10.61       11.56     15.67 o 
 -31   1   4       58.92       37.97     28.17 o 
 -29   1   4       26.06       35.44     13.87 o 
 -27   1   4       69.92       80.14     20.98 o 
 -25   1   4        3.53        7.11     14.53 o 
 -23   1   4      275.37      267.74     41.65 o 
 -21   1   4     1533.20     1646.38    152.11 o 
 -19   1   4      224.64      240.34     28.10 o 
 -17   1   4      140.45      130.23     13.16 o 
 -15   1   4      346.47      359.87     16.39 o 
 -13   1   4      418.51      426.71     21.32 o 
 -11   1   4     1532.03     1617.44     42.48 o 
  -9   1   4    14744.23    16629.88    199.15 o 
  -7   1   4    18517.72    20357.14    310.44 o 
  -5   1   4      947.30      876.34      9.74 o 
  -3   1   4     4134.58     4290.00     27.69 o 
  -1   1   4     2331.46     2436.26     25.18 o 
   1   1   4      122.09       98.98      5.71 o 
   3   1   4      168.44      185.53      5.48 o 
   5   1   4      178.68      160.72      5.10 o 
   7   1   4      861.46      879.40     10.03 o 
   9   1   4     5549.62     5746.89     78.68 o 
  11   1   4    29928.96    33319.15    539.19 o 
  13   1   4     2008.00     1958.83     57.75 o 
  15   1   4     2077.38     2158.93     65.14 o 
  17   1   4      662.57      664.16     56.19 o 
  19   1   4       18.97       26.60     22.73 o 
  21   1   4       89.31       74.29     25.67 o 
  23   1   4       38.30       16.10     18.84 o 
  25   1   4      184.26      174.01     28.59 o 
  27   1   4      110.71      144.60     36.27 o 
  29   1   4      316.50      320.82     41.17 o 
  31   1   4      216.23      232.07     36.97 o 
 -32   2   4       33.96       33.04     14.88 o 
 -30   2   4       59.03       51.54     15.24 o 
 -28   2   4        0.30       22.21     14.43 o 
 -26   2   4       35.78       27.15     16.35 o 
 -24   2   4      262.73      247.02     29.18 o 
 -22   2   4       16.90        9.34      7.01 o 
 -20   2   4      135.12      103.05     22.47 o 
 -18   2   4      112.17       72.11     13.79 o 
 -16   2   4      686.01      677.55     23.10 o 
 -14   2   4       70.10       57.11      7.14 o 
 -12   2   4      398.13      410.81     12.77 o 
 -10   2   4       53.17       71.30      8.32 o 
  -8   2   4       28.65       53.06      9.33 o 
  -6   2   4     6507.83     6838.35     61.58 o 
  -4   2   4     3935.23     4047.92     32.05 o 
  -2   2   4      131.04      144.39      6.96 o 
   0   2   4        6.47       14.77      5.53 o 
   2   2   4     3792.51     3566.62     25.31 o 
   4   2   4      284.49      314.04      6.79 o 
   6   2   4      237.77      207.55      7.53 o 
   8   2   4     5002.16     5076.10     62.96 o 
  10   2   4     4265.03     4570.57    106.55 o 
  12   2   4     1432.85     1455.22    110.48 o 
  14   2   4     1591.40     1756.98     45.70 o 
  16   2   4      785.12      812.39     35.62 o 
  18   2   4       11.70       11.60     16.06 o 
  20   2   4      758.60      828.99     42.39 o 
  22   2   4      207.41      251.97     49.73 o 
  24   2   4       48.37       58.34     27.48 o 
  26   2   4        0.53        6.52     26.55 o 
  28   2   4      133.54      149.34     28.99 o 
  30   2   4      114.79       71.80     29.59 o 
 -33   3   4        1.15        9.00     16.79 o 
 -31   3   4       24.38       22.59     19.30 o 
 -29   3   4       44.05       39.37     16.64 o 
 -27   3   4      495.55      471.69     28.88 o 
 -25   3   4        1.64       14.35     15.82 o 
 -23   3   4       37.02       40.30     14.55 o 
 -21   3   4      224.65      229.06     23.45 o 
 -19   3   4      139.03      128.43     15.45 o 
 -17   3   4     3880.34     3963.57     61.53 o 
 -15   3   4      746.97      887.33     68.53 o 
 -13   3   4     1046.63     1137.74     31.09 o 
 -11   3   4      124.61      139.92     12.92 o 
  -9   3   4     1413.39     1612.96     29.13 o 
  -7   3   4      179.79      242.31     12.11 o 
  -5   3   4      229.59      237.57     11.12 o 
  -3   3   4        8.07       15.93      5.03 o 
  -1   3   4       11.02        7.99      3.76 o 
   1   3   4      376.07      367.41      6.46 o 
   3   3   4      626.58      706.79     15.53 o 
   5   3   4       74.08       58.31      5.05 o 
   7   3   4     1363.10     1294.52     23.54 o 
   9   3   4     2352.25     2425.74     30.70 o 
  11   3   4      238.94      188.23      7.85 o 
  13   3   4     1477.16     1531.05     18.88 o 
  15   3   4      136.30      117.59      6.82 o 
  17   3   4      132.63      121.46     15.75 o 
  19   3   4      554.54      534.55     35.90 o 
  21   3   4      213.79      215.96     31.02 o 
  23   3   4       24.98       24.96     14.32 o 
  25   3   4        1.79        7.31     13.78 o 
  27   3   4      178.34      175.05     30.58 o 
  29   3   4       51.55       24.93     18.24 o 
  31   3   4        5.29       44.81     25.38 o 
 -32   4   4       65.00       81.69     21.34 o 
 -30   4   4       42.35       46.66     16.47 o 
 -28   4   4      123.89       95.06     22.89 o 
 -26   4   4      409.61      390.70     29.32 o 
 -24   4   4      654.99      662.85     27.60 o 
 -22   4   4     1740.48     1742.67     36.48 o 
 -20   4   4      795.13      778.51     25.68 o 
 -18   4   4     4036.74     4253.45     63.70 o 
 -16   4   4     4142.85     4158.85     54.74 o 
 -14   4   4       22.01       28.42     14.69 o 
 -12   4   4     1051.26     1063.40     24.85 o 
 -10   4   4      301.43      327.78     14.29 o 
  -8   4   4     2159.70     2159.68     28.76 o 
  -6   4   4     4755.25     5326.98    108.33 o 
  -4   4   4      834.51      924.26     14.91 o 
  -2   4   4    13913.39    16106.44    227.63 o 
   0   4   4     7109.36     8129.65    154.17 o 
   2   4   4     3375.39     3718.78     49.63 o 
   4   4   4     2922.63     2827.97     30.04 o 
   6   4   4       42.78       62.48      5.54 o 
   8   4   4     3746.51     3746.84     29.64 o 
  10   4   4      753.68      730.85     16.34 o 
  12   4   4      198.53      203.94     10.71 o 
  14   4   4      108.04      100.65      7.89 o 
  16   4   4        3.35        0.37      8.00 o 
  18   4   4      339.26      330.79     14.81 o 
  20   4   4      169.55      151.37     23.28 o 
  22   4   4      305.61      307.03     29.89 o 
  24   4   4      142.04      147.11     29.92 o 
  26   4   4        0.30       26.16     15.21 o 
  28   4   4        1.01       10.09     13.70 o 
  30   4   4        0.00        7.70     13.52 o 
 -31   5   4      260.64      270.75     44.16 o 
 -29   5   4      328.38      317.12     31.37 o 
 -27   5   4       23.14       25.35     14.86 o 
 -25   5   4       35.04       37.20     15.67 o 
 -23   5   4        1.55        8.91      8.87 o 
 -21   5   4       62.76       66.00     15.34 o 
 -19   5   4     3343.61     3477.27     68.15 o 
 -17   5   4        9.39       19.69     12.83 o 
 -15   5   4    13208.31    14378.36    141.35 o 
 -13   5   4     3209.07     3195.08     46.60 o 
 -11   5   4      643.29      605.49     21.25 o 
  -9   5   4        0.15       16.14      9.25 o 
  -7   5   4       65.36       53.62      8.89 o 
  -5   5   4     1543.56     1751.87     42.19 o 
  -3   5   4      413.15      378.64     13.46 o 
  -1   5   4       41.11       42.25     14.77 o 
   1   5   4        6.40       24.37     12.96 o 
   3   5   4     2899.06     3062.88     68.08 o 
   5   5   4     8250.71     8620.54    109.29 o 
   7   5   4      874.40      781.37     17.12 o 
   9   5   4       60.89       62.89      6.96 o 
  11   5   4       20.23       24.22      6.66 o 
  13   5   4     1031.05     1042.94     24.63 o 
  15   5   4       67.52       89.84     13.15 o 
  17   5   4        3.11       15.75      8.58 o 
  19   5   4      196.28      184.00     23.53 o 
  21   5   4       35.23       25.48     14.63 o 
  23   5   4       62.01       29.96     17.13 o 
  25   5   4       19.28       14.05     11.64 o 
  27   5   4       15.67       21.59     18.73 o 
  29   5   4        0.40       12.17     12.79 o 
 -30   6   4        0.00       15.45     11.74 o 
 -28   6   4       13.59       18.86     13.70 o 
 -26   6   4      171.89      188.58     25.87 o 
 -24   6   4      144.05      149.09     17.98 o 
 -22   6   4       46.86       51.82     14.05 o 
 -20   6   4       78.79       74.34     15.75 o 
 -18   6   4     3351.54     3415.20     67.82 o 
 -16   6   4     6266.64     6555.18     95.28 o 
 -14   6   4      564.73      518.07     24.04 o 
 -12   6   4      381.53      351.06     20.87 o 
 -10   6   4       10.07       25.62     11.46 o 
  -8   6   4        0.09       22.01     10.34 o 
  -6   6   4      900.70      984.65     37.38 o 
  -4   6   4       52.04       78.30      7.87 o 
  -2   6   4        1.13        4.96     13.58 o 
   0   6   4     2428.82     2625.49     47.46 o 
   2   6   4     6530.53     7576.24    101.87 o 
   4   6   4     1426.66     1649.10     34.22 o 
   6   6   4       75.33       68.23      8.03 o 
   8   6   4      673.24      596.20     13.83 o 
  10   6   4       88.27      101.77     10.43 o 
  12   6   4       66.74       89.93     10.96 o 
  14   6   4       23.45       30.43     10.08 o 
  16   6   4      272.63      266.34     17.83 o 
  18   6   4       13.42       13.36      8.67 o 
  20   6   4       19.39       23.84     14.48 o 
  22   6   4      353.97      354.05     26.24 o 
  24   6   4       11.63       14.23     17.63 o 
  26   6   4       20.20       22.70     21.17 o 
  28   6   4       27.68       32.16     16.90 o 
 -29   7   4       30.37       27.02     12.99 o 
 -27   7   4        4.00       18.99     11.67 o 
 -25   7   4       35.63       29.34     15.53 o 
 -23   7   4       42.39       63.68     21.90 o 
 -21   7   4      379.86      370.19     21.02 o 
 -19   7   4       47.55       40.05     14.21 o 
 -17   7   4     1095.06     1051.16     34.33 o 
 -15   7   4      182.98      150.37     15.69 o 
 -13   7   4      344.47      366.52     22.64 o 
 -11   7   4      112.42      134.57     18.03 o 
  -9   7   4     1183.47     1141.59     42.36 o 
  -7   7   4       84.87       58.42     14.17 o 
  -5   7   4       45.33       50.08      9.57 o 
  -3   7   4     1176.89     1177.17     24.26 o 
  -1   7   4     1203.22     1265.19     38.61 o 
   1   7   4      637.24      813.13     65.31 o 
   3   7   4       48.14       20.88     14.71 o 
   5   7   4        5.63        9.38      4.90 o 
   7   7   4      566.53      518.94     15.39 o 
   9   7   4      198.43      202.57     11.75 o 
  11   7   4       11.71       21.07      7.39 o 
  13   7   4       91.80      103.85     14.74 o 
  15   7   4      137.94      134.97     14.41 o 
  17   7   4        0.35        8.94     10.09 o 
  19   7   4      241.82      230.51     35.58 o 
  21   7   4      370.62      407.94     38.06 o 
  23   7   4        0.35       -7.16     12.43 o 
  25   7   4       10.81       13.02     16.81 o 
  27   7   4       13.18       10.70     15.63 o 
 -28   8   4       87.40       81.02     19.03 o 
 -26   8   4       96.17       85.40     18.48 o 
 -24   8   4       71.29       70.93     15.36 o 
 -22   8   4        0.01       14.16     11.91 o 
 -20   8   4       21.86       19.04     12.97 o 
 -18   8   4      137.83      123.96     17.64 o 
 -16   8   4      151.96      142.31     22.14 o 
 -14   8   4     3060.07     3055.05     68.18 o 
 -12   8   4       63.89       39.54     13.31 o 
 -10   8   4      103.01       44.15     15.85 o 
  -8   8   4       17.64       13.38     10.78 o 
  -6   8   4       91.31       77.21     11.36 o 
  -4   8   4       52.63       39.75      8.38 o 
  -2   8   4       57.92       54.95      9.61 o 
   0   8   4       33.81       34.19     27.67 o 
   2   8   4        4.21       20.83     22.39 o 
   4   8   4      517.11      531.07     32.59 o 
   6   8   4     3115.27     3140.31     50.89 o 
   8   8   4      734.83      703.56     23.36 o 
  10   8   4      602.83      633.01     22.37 o 
  12   8   4       62.58       75.81     14.78 o 
  14   8   4       78.22       89.25     13.89 o 
  16   8   4       12.15       25.61     14.76 o 
  18   8   4        2.65       10.36      8.31 o 
  20   8   4       12.48        4.52     12.95 o 
  22   8   4       56.74      107.36     30.80 o 
  24   8   4      102.07      107.40     34.91 o 
  26   8   4       65.30       61.68     28.08 o 
 -27   9   4       73.26       73.45     18.06 o 
 -25   9   4      454.01      428.43     28.29 o 
 -23   9   4      270.07      277.92     19.81 o 
 -21   9   4       54.95       67.65     14.25 o 
 -19   9   4      477.31      466.24     22.51 o 
 -17   9   4       93.01       89.58     18.15 o 
 -15   9   4      825.18      694.38     27.27 o 
 -13   9   4      121.78      104.36     16.71 o 
 -11   9   4      919.80      960.91     36.85 o 
  -9   9   4     2270.31     2188.36    106.06 o 
  -7   9   4       38.98       32.20     14.89 o 
  -5   9   4       96.37       65.06     42.13 o 
  -3   9   4       47.64       45.30     16.58 o 
  -1   9   4      134.31       87.72     25.18 o 
   1   9   4      134.83      156.94     39.86 o 
   3   9   4      814.36      758.83     41.74 o 
   5   9   4     7248.42     7397.91    142.34 o 
   7   9   4      220.06      190.06     23.29 o 
   9   9   4      326.82      336.49     26.16 o 
  11   9   4      391.96      390.39     27.59 o 
  13   9   4      991.76     1150.24     40.24 o 
  15   9   4      127.70      132.84     19.19 o 
  17   9   4       96.70      102.06     17.06 o 
  19   9   4      110.69      108.98     34.43 o 
  21   9   4       75.33       77.93     29.88 o 
  23   9   4      123.77      125.52     29.48 o 
  25   9   4      149.23      145.78     32.78 o 
 -26  10   4       20.26       19.99     14.68 o 
 -24  10   4       22.74       19.25     12.73 o 
 -22  10   4       55.71       78.66     15.46 o 
 -20  10   4        0.09       17.40     13.70 o 
 -18  10   4       41.38       38.20     13.05 o 
 -16  10   4       28.67       42.04     14.68 o 
 -14  10   4       54.05       50.22     14.41 o 
 -12  10   4     1439.67     1293.74     34.94 o 
 -10  10   4     1236.67     1111.86     37.02 o 
  -8  10   4        3.82       17.90     11.18 o 
  -6  10   4       74.31       61.38     15.60 o 
  -4  10   4       59.21       51.57     25.12 o 
  -2  10   4      233.51      186.85     29.27 o 
   0  10   4       25.49       23.21     52.15 o 
   2  10   4      596.73      566.07     35.12 o 
   4  10   4        1.53       16.90     17.87 o 
   6  10   4     1815.69     1725.80     53.46 o 
   8  10   4     3843.57     4005.18     65.37 o 
  10  10   4      337.65      297.34     26.73 o 
  12  10   4        0.70        6.65     15.92 o 
  14  10   4       58.14       45.03     18.93 o 
  16  10   4        9.71       28.20     16.24 o 
  18  10   4      506.78      469.84     34.41 o 
  20  10   4       65.27       60.18     47.86 o 
  22  10   4      208.78      188.40     36.89 o 
  24  10   4       29.18       40.68     22.60 o 
 -23  11   4      539.08      562.03     36.48 o 
 -21  11   4       10.46       21.14     12.99 o 
 -19  11   4       94.75       81.28     16.73 o 
 -17  11   4       64.08      108.08     17.00 o 
 -15  11   4      204.50      183.15     17.81 o 
 -13  11   4       25.46       35.67     23.85 o 
 -11  11   4       57.06       37.82     17.80 o 
  -9  11   4       12.53       39.28     20.42 o 
  -7  11   4        0.02        1.69     17.45 o 
  -5  11   4      574.25      462.01     34.10 o 
  -3  11   4      488.24      391.89     27.62 o 
  -1  11   4      349.50      339.93     31.30 o 
   1  11   4        5.84       25.49     32.91 o 
   3  11   4        6.14       12.51     20.79 o 
   5  11   4      133.70      141.86     25.15 o 
   7  11   4      682.31      654.79     38.31 o 
   9  11   4      560.46      554.10     33.10 o 
  11  11   4       50.39       41.86     19.65 o 
  13  11   4      250.34      281.37     29.17 o 
  15  11   4      230.42      247.78     28.06 o 
  17  11   4       10.16       13.88     11.86 o 
  19  11   4      167.24      143.39     32.95 o 
  21  11   4       12.26       18.25     25.26 o 
 -22  12   4        4.24       16.40     17.73 o 
 -20  12   4        6.86       18.60     14.77 o 
 -18  12   4        8.46       50.78     21.98 o 
 -16  12   4       40.97       49.34     17.34 o 
 -14  12   4       64.92       45.56     20.62 o 
 -12  12   4      138.56      136.74     23.27 o 
 -10  12   4      860.80      796.45     43.22 o 
  -8  12   4       68.55       95.45     29.36 o 
  -6  12   4      187.83      131.36     25.18 o 
  -4  12   4      331.98      306.67     29.95 o 
  -2  12   4      378.45      375.52     30.17 o 
   0  12   4      773.16      772.02     44.33 o 
   2  12   4      310.25      309.81     46.28 o 
   4  12   4       80.03       73.95     21.74 o 
   6  12   4      361.33      383.31     32.37 o 
   8  12   4     1059.48     1029.47     37.48 o 
  10  12   4       41.77       52.39     16.98 o 
  12  12   4      916.38     1011.47     46.28 o 
  14  12   4     2140.83     2301.60     84.69 o 
  16  12   4      417.76      442.81     29.95 o 
  18  12   4      134.19      136.55     35.43 o 
  20  12   4      261.29      180.25     41.55 o 
 -19  13   4      136.56      147.55     25.18 o 
 -17  13   4       15.43       26.20     17.17 o 
 -15  13   4       28.50       32.32     18.21 o 
 -13  13   4        7.07       20.59     15.44 o 
 -11  13   4       68.34       70.16     18.37 o 
  -9  13   4       17.81       38.64     20.70 o 
  -7  13   4       30.95       32.62     22.64 o 
  -5  13   4       51.07       61.79     22.43 o 
  -3  13   4      147.24      212.97     27.73 o 
  -1  13   4      128.35      142.24     24.40 o 
   1  13   4      293.66      330.97     31.23 o 
   3  13   4      141.15      157.12     27.56 o 
   5  13   4        0.31       -1.70     16.91 o 
   7  13   4      168.63      164.88     27.78 o 
   9  13   4      196.30      177.13     28.26 o 
  11  13   4      161.76      182.71     26.98 o 
  13  13   4      102.54      142.45     25.15 o 
  15  13   4        3.38       16.45     13.19 o 
  17  13   4       93.12      113.19     45.85 o 
 -16  14   4        5.76       25.20     18.80 o 
 -14  14   4       46.67       81.78     22.50 o 
 -12  14   4        0.35       12.56     18.52 o 
 -10  14   4        0.22       14.88     16.57 o 
  -8  14   4      160.62      176.84     29.64 o 
  -6  14   4       50.33       43.29     22.86 o 
  -4  14   4       67.73       38.83     18.08 o 
  -2  14   4       13.22       22.19     15.99 o 
   0  14   4      309.47      338.10     29.56 o 
   2  14   4       25.19       44.05     20.78 o 
   4  14   4        4.88       25.85     19.05 o 
   6  14   4      113.43      117.80     19.81 o 
   8  14   4       57.02       47.62     14.34 o 
  10  14   4        0.03       33.66     17.44 o 
  12  14   4      355.33      349.39     38.96 o 
  14  14   4      149.78      120.01     22.46 o 
 -11  15   4       30.42       21.75     21.06 o 
  -9  15   4      172.97      226.11     30.97 o 
  -7  15   4      795.58      816.88     41.58 o 
  -5  15   4     1139.04     1213.77     43.99 o 
  -3  15   4      746.68      818.67     41.30 o 
  -1  15   4       84.42       66.32     38.40 o 
   1  15   4       55.41       70.38     21.05 o 
   3  15   4       71.54       96.22     28.41 o 
   5  15   4       64.13       91.29     23.52 o 
   7  15   4       28.20       43.43     17.73 o 
   9  15   4      292.13      266.13     40.06 o 
 -33   1   5        2.19       17.58     14.71 o 
 -31   1   5       28.26       45.01     20.81 o 
 -29   1   5       18.74       31.57     17.75 o 
 -27   1   5       95.12       91.68     19.35 o 
 -25   1   5       32.00       21.02     19.97 o 
 -23   1   5      585.10      535.97     37.05 o 
 -21   1   5        4.96        5.60     20.15 o 
 -19   1   5      100.90       84.58     16.54 o 
 -17   1   5     1319.99     1202.35     37.34 o 
 -15   1   5      540.26      601.23     28.17 o 
 -13   1   5     3347.97     3538.20     49.83 o 
 -11   1   5      629.28      597.65     26.16 o 
  -9   1   5      913.77      881.70     26.70 o 
  -7   1   5     9933.46    10648.31     87.71 o 
  -5   1   5     6724.51     7323.59     88.53 o 
  -3   1   5      454.91      391.33      7.58 o 
  -1   1   5     6241.56     6182.07     28.86 o 
   1   1   5        0.02        8.67      3.18 o 
   3   1   5        4.51        8.48      3.12 o 
   5   1   5     2577.25     2659.31     35.28 o 
   7   1   5        9.62       19.37      4.24 o 
   9   1   5      682.53      646.88     25.35 o 
  11   1   5       30.93       38.65     21.02 o 
  13   1   5     1442.29     1442.93     42.13 o 
  15   1   5      240.85      218.37     30.61 o 
  17   1   5     3369.91     3508.93     81.76 o 
  19   1   5      264.40      290.17     37.00 o 
  21   1   5       65.76       58.27     18.21 o 
  23   1   5      204.37      245.37     29.70 o 
  25   1   5        0.53       13.01     16.81 o 
  27   1   5        0.01       21.79     22.96 o 
  29   1   5       10.47       13.85     20.17 o 
 -32   2   5       16.04        1.56     30.53 o 
 -30   2   5       48.26       60.84     26.97 o 
 -28   2   5        0.89       14.99     14.46 o 
 -26   2   5       45.74       45.04     15.49 o 
 -24   2   5     1479.59     1457.44     44.97 o 
 -22   2   5     1115.69     1048.89     99.70 o 
 -20   2   5      128.44      133.66     23.38 o 
 -18   2   5      328.98      317.10     21.41 o 
 -16   2   5      569.79      498.27     18.20 o 
 -14   2   5        4.73        8.52      3.49 o 
 -12   2   5      157.47      165.37      7.47 o 
 -10   2   5       99.05       77.85      7.89 o 
  -8   2   5     5471.10     5138.10     60.95 o 
  -6   2   5      431.87      471.73     10.49 o 
  -4   2   5       85.44      103.95      7.62 o 
  -2   2   5      190.10      191.55      7.15 o 
   0   2   5      311.00      311.80      7.13 o 
   2   2   5      380.25      291.92      7.41 o 
   4   2   5       60.99       64.26      5.77 o 
   6   2   5      896.94      894.39     14.15 o 
   8   2   5     3714.32     3774.81     50.00 o 
  10   2   5     1135.80     1061.60     16.56 o 
  12   2   5      537.26      502.19     36.39 o 
  14   2   5     1003.67     1044.08     43.45 o 
  16   2   5      104.29      122.59     77.08 o 
  18   2   5       17.01       12.26     14.75 o 
  20   2   5      572.55      581.23     41.56 o 
  22   2   5      421.87      425.00     37.24 o 
  24   2   5      142.05      101.83     23.55 o 
  26   2   5       75.06       51.24     18.95 o 
  28   2   5       60.98       50.96     24.54 o 
  30   2   5        6.20       28.41     21.80 o 
 -31   3   5        0.18       25.08     15.61 o 
 -29   3   5       37.58       19.19     11.28 o 
 -27   3   5      280.32      288.55     27.87 o 
 -25   3   5      443.11      472.88     30.79 o 
 -23   3   5       12.15       14.93     16.78 o 
 -21   3   5        7.43        9.67      9.91 o 
 -19   3   5     4348.73     4313.63     83.97 o 
 -17   3   5      121.74      109.77     13.06 o 
 -15   3   5      198.62      187.14     10.75 o 
 -13   3   5       15.53       13.47     11.71 o 
 -11   3   5       97.69       97.02     11.10 o 
  -9   3   5      717.60      827.17     20.23 o 
  -7   3   5      411.60      417.57     11.91 o 
  -5   3   5     8732.15     9208.28    125.20 o 
  -3   3   5      411.33      381.09     13.76 o 
  -1   3   5      863.34      806.21     23.72 o 
   1   3   5       15.54       31.44      4.37 o 
   3   3   5     6266.95     6882.51     71.55 o 
   5   3   5     2257.66     2165.86     24.30 o 
   7   3   5     1856.66     1687.67     40.46 o 
   9   3   5       20.55       12.09      6.66 o 
  11   3   5        0.03        3.04      4.26 o 
  13   3   5     4207.33     4359.65     47.06 o 
  15   3   5     2406.08     2338.87    117.09 o 
  17   3   5      225.31      237.33     24.23 o 
  19   3   5      139.82      134.05     25.07 o 
  21   3   5       65.48       92.95     32.22 o 
  23   3   5        0.21       14.97     16.24 o 
  25   3   5       15.54       32.74     16.28 o 
  27   3   5      115.25      107.13     27.55 o 
  29   3   5        0.32       14.12     18.27 o 
 -32   4   5       74.49       62.56     32.24 o 
 -30   4   5       26.49       39.91     17.17 o 
 -28   4   5       54.07       57.51     15.80 o 
 -26   4   5       90.39       76.14     20.51 o 
 -24   4   5        1.13        4.72     15.52 o 
 -22   4   5      664.72      550.90     35.28 o 
 -20   4   5      962.83      963.35     33.23 o 
 -18   4   5     1820.62     1847.78     39.94 o 
 -16   4   5      193.94      205.64     16.97 o 
 -14   4   5     7129.22     7117.46     86.00 o 
 -12   4   5        0.72        5.83     11.32 o 
 -10   4   5     1393.85     1296.41     49.30 o 
  -8   4   5       81.89       53.42      8.66 o 
  -6   4   5     1085.29     1105.85     24.46 o 
  -4   4   5        0.01        7.00      4.76 o 
  -2   4   5     1640.00     1704.34     39.75 o 
   0   4   5      219.25      223.36     15.02 o 
   2   4   5      167.31      200.96     14.80 o 
   4   4   5      959.78      893.03     17.59 o 
   6   4   5     2010.43     2065.74     18.47 o 
   8   4   5       41.91       61.47      6.42 o 
  10   4   5      255.80      221.66      9.90 o 
  12   4   5      514.22      501.64     13.76 o 
  14   4   5      795.20      803.21     19.65 o 
  16   4   5     1132.16     1096.94     50.25 o 
  18   4   5       46.92       60.48     21.93 o 
  20   4   5       46.15       22.04     17.84 o 
  22   4   5      247.82      261.72     33.91 o 
  24   4   5        0.16       19.64     14.09 o 
  26   4   5       22.67       29.47     19.02 o 
  28   4   5       56.27       44.60     26.26 o 
 -31   5   5       66.02       45.11     17.17 o 
 -29   5   5       80.17       72.96     18.83 o 
 -27   5   5        5.40       14.26     15.52 o 
 -25   5   5      243.74      181.28     24.45 o 
 -23   5   5      280.87      285.50     35.51 o 
 -21   5   5       10.54       14.00     10.93 o 
 -19   5   5      615.10      564.72     20.30 o 
 -17   5   5       27.34       19.72     13.31 o 
 -15   5   5     9056.25     9522.44    120.78 o 
 -13   5   5     1297.91     1280.05     30.90 o 
 -11   5   5      137.67      129.02     19.37 o 
  -9   5   5     2130.62     2027.19     33.32 o 
  -7   5   5       37.91       25.77      9.74 o 
  -5   5   5     1714.49     1723.20     48.40 o 
  -3   5   5       34.07       26.46      5.52 o 
  -1   5   5      177.92      131.17     19.70 o 
   1   5   5      850.15      810.17     30.35 o 
   3   5   5      523.41      583.54     31.19 o 
   5   5   5     1798.95     1998.42     28.89 o 
   7   5   5       49.79       36.32      6.12 o 
   9   5   5        0.02        7.16      4.99 o 
  11   5   5      294.90      262.09     10.16 o 
  13   5   5      115.27      112.06     13.48 o 
  15   5   5      208.01      214.59     12.82 o 
  17   5   5       69.15       75.79     15.92 o 
  19   5   5        3.46       17.53     13.63 o 
  21   5   5       22.71       34.87     16.30 o 
  23   5   5      286.57      280.30     37.61 o 
  25   5   5       67.36       66.11     34.27 o 
  27   5   5      214.90      198.73     30.27 o 
 -30   6   5       31.49       34.91     15.59 o 
 -28   6   5      117.33      143.74     24.92 o 
 -26   6   5      190.90      266.46     39.05 o 
 -24   6   5      100.48      112.55     20.81 o 
 -22   6   5       30.98       14.07     16.29 o 
 -20   6   5     2610.93     2682.61     49.17 o 
 -18   6   5      707.12      704.15     27.96 o 
 -16   6   5     6873.92     7124.74    118.75 o 
 -14   6   5     1339.11     1340.54     34.05 o 
 -12   6   5     1216.24     1259.47     33.84 o 
 -10   6   5      124.78       87.65     11.97 o 
  -8   6   5     1308.77     1235.67     32.43 o 
  -6   6   5      307.75      301.10     11.27 o 
  -4   6   5      346.43      278.39     12.05 o 
  -2   6   5     1897.28     2050.27     42.54 o 
   0   6   5     2409.22     2825.21     52.73 o 
   2   6   5     1138.92     1168.22     35.89 o 
   4   6   5     1865.00     1962.98     49.88 o 
   6   6   5      966.38      879.48     28.27 o 
   8   6   5     1694.43     1664.92     38.59 o 
  10   6   5      113.31       87.88      8.54 o 
  12   6   5       81.93       67.99     11.05 o 
  14   6   5      174.70      193.60     17.19 o 
  16   6   5        6.37        9.20      9.05 o 
  18   6   5       96.64      114.48     41.69 o 
  20   6   5      268.47      306.74     35.88 o 
  22   6   5       25.74       17.90     13.41 o 
  24   6   5      111.85      116.64     23.29 o 
  26   6   5       48.68       43.72     30.66 o 
  28   6   5       33.38       20.22     21.20 o 
 -29   7   5       77.18       72.70     19.52 o 
 -27   7   5       56.23       92.64     21.88 o 
 -25   7   5       57.59       34.00     16.11 o 
 -23   7   5       88.09       83.34     20.57 o 
 -21   7   5       48.55       44.84     12.81 o 
 -19   7   5      511.13      497.15     22.80 o 
 -17   7   5     2283.66     2350.92     44.34 o 
 -15   7   5      563.62      520.83     22.80 o 
 -13   7   5      139.99      128.26     15.80 o 
 -11   7   5      855.03      818.20     29.72 o 
  -9   7   5      300.67      312.19     20.38 o 
  -7   7   5      587.32      495.07     16.70 o 
  -5   7   5       11.77       18.17      6.12 o 
  -3   7   5      875.72      986.63     35.08 o 
  -1   7   5       20.25        5.77     24.55 o 
   1   7   5      510.15      615.41     31.26 o 
   3   7   5      458.33      423.29     31.33 o 
   5   7   5        9.46        9.60     14.81 o 
   7   7   5      134.51      158.30     21.59 o 
   9   7   5       34.03       26.69      7.01 o 
  11   7   5      597.55      572.31     17.82 o 
  13   7   5       44.14       40.09     10.97 o 
  15   7   5       29.97       32.14      9.21 o 
  17   7   5        4.54        8.89     11.82 o 
  19   7   5        1.10        0.57     11.37 o 
  21   7   5       56.93       88.85     31.09 o 
  23   7   5       90.47       76.40     28.13 o 
  25   7   5        9.30       11.80     19.45 o 
  27   7   5        4.11        2.29     26.65 o 
 -28   8   5       11.69       15.11     11.42 o 
 -26   8   5       79.08       63.43     16.90 o 
 -24   8   5        0.99       17.14     18.03 o 
 -22   8   5      153.97      178.89     24.37 o 
 -20   8   5        1.69       10.94      9.98 o 
 -18   8   5      112.50      102.13     15.44 o 
 -16   8   5     2762.80     2997.58     53.84 o 
 -14   8   5      319.10      367.92     21.17 o 
 -12   8   5     2393.50     2213.03     49.38 o 
 -10   8   5       11.32       19.25     13.75 o 
  -8   8   5       14.75       14.84      8.48 o 
  -6   8   5      283.36      253.71     14.48 o 
  -4   8   5       95.09       41.56     23.01 o 
  -2   8   5     2014.00     2016.98     71.03 o 
   0   8   5     1979.48     1985.09     56.76 o 
   2   8   5       87.74      100.84     23.74 o 
   4   8   5      125.91      120.88     27.97 o 
   6   8   5     2533.77     2588.21     56.37 o 
   8   8   5      931.00     1007.38     34.18 o 
  10   8   5      999.41     1078.38     35.74 o 
  12   8   5      232.30      245.51     19.52 o 
  14   8   5      543.66      564.41     40.69 o 
  16   8   5     1257.82     1403.63     60.30 o 
  18   8   5      607.40      635.16     44.92 o 
  20   8   5      110.77      136.37     30.47 o 
  22   8   5        3.39       48.31     28.20 o 
  24   8   5      148.82      124.12     31.56 o 
 -27   9   5       17.81       12.01     13.43 o 
 -25   9   5       21.62       29.92     15.58 o 
 -23   9   5      142.62      160.78     23.56 o 
 -21   9   5      446.05      424.48     28.67 o 
 -19   9   5       31.88       33.82     12.78 o 
 -17   9   5       67.84       58.66     15.88 o 
 -15   9   5       93.82       91.31     16.65 o 
 -13   9   5       80.73       87.43     18.98 o 
 -11   9   5        0.01       32.48     12.88 o 
  -9   9   5       82.56       56.10     24.70 o 
  -7   9   5        4.91       13.04     11.91 o 
  -5   9   5      165.14      151.94     23.67 o 
  -3   9   5      960.40      833.30     37.76 o 
  -1   9   5      609.20      494.00     37.47 o 
   1   9   5       42.09       42.80     24.60 o 
   3   9   5       36.92       48.41     24.34 o 
   5   9   5        3.94       11.93     16.24 o 
   7   9   5      833.55      808.38     33.78 o 
   9   9   5      364.50      350.06     25.96 o 
  11   9   5      536.92      551.48     28.15 o 
  13   9   5       17.22       14.74     13.10 o 
  15   9   5      195.46      221.72     20.27 o 
  17   9   5      675.06      711.65     60.46 o 
  19   9   5       44.98       32.46     23.68 o 
  21   9   5      211.89      189.30     33.43 o 
  23   9   5       84.39       81.21     29.16 o 
 -24  10   5        2.61       28.98     18.14 o 
 -22  10   5       34.56       28.62     13.03 o 
 -20  10   5        4.94       16.50     11.03 o 
 -18  10   5        9.19       27.97     13.43 o 
 -16  10   5      310.01      315.77     25.65 o 
 -14  10   5      158.94      121.17     19.68 o 
 -12  10   5      254.21      227.49     25.93 o 
 -10  10   5      439.56      347.69     35.00 o 
  -8  10   5     2542.34     2246.73     98.00 o 
  -6  10   5      247.08      229.88     33.16 o 
  -4  10   5      601.89      569.33     42.50 o 
  -2  10   5      171.44      159.24     31.70 o 
   0  10   5       79.71       29.42     21.76 o 
   2  10   5      155.17      160.33     28.70 o 
   4  10   5       43.75       36.97     23.82 o 
   6  10   5      669.49      638.24     34.44 o 
   8  10   5      837.44      832.73     37.64 o 
  10  10   5      623.87      634.73     34.83 o 
  12  10   5     1095.37     1054.70     33.25 o 
  14  10   5      134.42      100.80     16.95 o 
  16  10   5     1046.52     1092.08     44.11 o 
  18  10   5      194.19      217.02     64.05 o 
  20  10   5      180.68      183.01     31.66 o 
  22  10   5        3.15       28.45     20.36 o 
 -23  11   5        9.42       11.47     18.24 o 
 -21  11   5       49.67       24.36     20.18 o 
 -19  11   5      137.17      136.59     26.26 o 
 -17  11   5       54.65       50.73     18.08 o 
 -15  11   5       96.00       81.81     23.49 o 
 -13  11   5       88.96       79.18     22.63 o 
 -11  11   5       37.51       46.73     23.42 o 
  -9  11   5      120.76      134.39     30.76 o 
  -7  11   5       36.41       42.97     17.81 o 
  -5  11   5       11.82        4.26     16.87 o 
  -3  11   5      393.12      368.63     30.40 o 
  -1  11   5       45.15       61.08     24.58 o 
   1  11   5       27.84       31.30     27.86 o 
   3  11   5      100.20       88.36     23.94 o 
   5  11   5      445.45      424.29     41.12 o 
   7  11   5      765.46      716.66     34.03 o 
   9  11   5       69.54       66.85     22.73 o 
  11  11   5      608.68      560.62     31.09 o 
  13  11   5        7.05       14.64     12.87 o 
  15  11   5       35.22       19.98     14.75 o 
  17  11   5      216.87      185.09     32.96 o 
  19  11   5       35.23       19.27     23.48 o 
 -20  12   5      214.57      240.28     34.96 o 
 -18  12   5       17.89       38.13     19.03 o 
 -16  12   5       15.19       20.19     17.28 o 
 -14  12   5       19.58       38.07     18.79 o 
 -12  12   5       46.85       47.46     16.64 o 
 -10  12   5     1133.37     1055.65     52.14 o 
  -8  12   5       12.60       28.37     22.69 o 
  -6  12   5      459.33      531.60     31.79 o 
  -4  12   5      302.34      334.51     28.90 o 
  -2  12   5      400.25      355.55     36.23 o 
   0  12   5      120.07      102.78     23.62 o 
   2  12   5     1094.43     1089.68     50.68 o 
   4  12   5       67.13       60.37     28.33 o 
   6  12   5        0.08       12.73     15.15 o 
   8  12   5       10.36       20.83     16.23 o 
  10  12   5      203.50      215.70     25.49 o 
  12  12   5       11.64       37.42     17.86 o 
  14  12   5        1.30       10.77     13.61 o 
  16  12   5       43.99       39.84     24.37 o 
  18  12   5        8.01        2.59     18.68 o 
 -17  13   5       66.23       79.16     20.80 o 
 -15  13   5      154.02      113.85     21.99 o 
 -13  13   5      179.76      178.53     25.07 o 
 -11  13   5      138.25      171.99     27.61 o 
  -9  13   5        4.06       13.77     18.89 o 
  -7  13   5      295.90      281.53     27.87 o 
  -5  13   5       94.05      120.64     25.90 o 
  -3  13   5       45.90       41.46     22.73 o 
  -1  13   5       92.77      130.17     25.70 o 
   1  13   5      490.67      450.01     32.09 o 
   3  13   5      997.50     1073.99     40.77 o 
   5  13   5      170.12      182.36     31.56 o 
   7  13   5       53.32       36.56     16.70 o 
   9  13   5        2.05       11.84     13.27 o 
  11  13   5       12.49       16.26     14.37 o 
  13  13   5        1.55       20.88     12.64 o 
  15  13   5      158.89      140.46     36.41 o 
 -14  14   5      225.29      297.06     35.31 o 
 -12  14   5      122.90      141.10     25.13 o 
 -10  14   5       44.11       55.89     22.95 o 
  -8  14   5      371.58      453.94     35.25 o 
  -6  14   5       10.66       10.46     17.42 o 
  -4  14   5        7.70       23.98     20.22 o 
  -2  14   5       23.44       26.44     23.53 o 
   0  14   5      105.32      102.37     22.48 o 
   2  14   5       73.23       65.37     20.90 o 
   4  14   5       10.44       14.09     16.93 o 
   6  14   5      172.94      218.77     32.66 o 
   8  14   5      140.99      106.15     21.97 o 
  10  14   5        0.15        4.34     14.33 o 
  12  14   5        6.41       18.82     17.48 o 
  -7  15   5      346.03      481.88     48.10 o 
  -5  15   5       22.17       15.89     17.15 o 
  -3  15   5      151.82      192.09     32.53 o 
  -1  15   5      296.88      335.99     30.96 o 
   1  15   5       43.25       44.76     18.92 o 
   3  15   5       81.72       95.18     19.84 o 
   5  15   5       10.05       18.65     17.62 o 
 -32   0   6       60.45       43.55     29.99 o 
 -30   0   6      153.44      267.46     46.14 o 
 -28   0   6       87.85      112.02     41.55 o 
 -26   0   6       16.31       33.93     21.48 o 
 -24   0   6       86.72       59.40     28.87 o 
 -22   0   6     3893.73     3693.89    104.45 o 
 -20   0   6      831.61      660.48     51.73 o 
 -18   0   6        5.86       24.92     31.65 o 
 -16   0   6      121.09      120.38     42.35 o 
 -14   0   6      524.80      418.02     37.44 o 
 -12   0   6     4818.82     5114.39    101.71 o 
 -10   0   6      190.18      161.64     27.83 o 
  -8   0   6       63.52       33.81     22.91 o 
  -6   0   6     2944.53     2803.31     37.22 o 
  -4   0   6     2504.84     2786.87     66.85 o 
  -2   0   6      203.44      274.78     18.36 o 
   0   0   6      426.89      380.30      9.59 o 
   2   0   6     5487.28     5281.94    104.60 o 
   4   0   6      888.45      945.35     25.23 o 
   6   0   6        0.23        9.07      6.97 o 
   8   0   6        3.09        4.02      6.54 o 
  10   0   6        2.37        2.74     14.59 o 
  12   0   6     2114.74     2291.39     66.86 o 
  14   0   6      763.22      838.51     45.39 o 
  16   0   6     1257.79     1302.20     56.91 o 
  18   0   6      998.95      921.35     52.34 o 
  20   0   6      343.48      285.41     47.86 o 
  22   0   6      485.86      453.34     53.01 o 
  24   0   6      174.71      161.05     42.70 o 
  26   0   6      107.99      100.01     26.94 o 
  28   0   6        3.93       37.83     36.11 o 
 -31   1   6      115.92      155.26     26.25 o 
 -29   1   6        1.96       25.20     16.34 o 
 -27   1   6       76.91       75.48     21.12 o 
 -25   1   6      282.35      253.39     28.95 o 
 -23   1   6        0.62       20.51     19.67 o 
 -21   1   6      690.50      568.14     45.61 o 
 -19   1   6       10.12        3.00     16.43 o 
 -17   1   6      124.24      110.78     23.81 o 
 -15   1   6       51.09       46.58     17.54 o 
 -13   1   6      579.54      579.98     24.95 o 
 -11   1   6      626.10      569.82     28.80 o 
  -9   1   6      174.93      164.60     20.20 o 
  -7   1   6     5163.44     5470.68     89.60 o 
  -5   1   6      554.80      545.12     11.26 o 
  -3   1   6    10167.93    10777.16    122.47 o 
  -1   1   6     1944.03     1900.23     23.12 o 
   1   1   6        0.48       11.20      4.60 o 
   3   1   6      433.36      518.30     13.68 o 
   5   1   6       13.41        7.12      5.11 o 
   7   1   6      159.59      150.02      8.71 o 
   9   1   6      120.55      116.81      8.90 o 
  11   1   6      227.85      220.33     23.54 o 
  13   1   6      576.89      641.72     31.23 o 
  15   1   6     2518.17     2775.80     66.84 o 
  17   1   6     5801.13     6281.71    154.45 o 
  19   1   6      227.15      191.26     28.04 o 
  21   1   6      402.31      389.87     36.96 o 
  23   1   6      175.84      151.32     24.73 o 
  25   1   6        5.65        9.92     19.74 o 
  27   1   6        6.67        0.05     18.85 o 
  29   1   6       44.47       98.47     29.04 o 
 -32   2   6        2.22       12.91     16.27 o 
 -30   2   6      266.72      289.71     27.60 o 
 -28   2   6       17.94       19.36     14.61 o 
 -26   2   6      187.64      139.00     24.03 o 
 -24   2   6      151.85      140.53     30.18 o 
 -22   2   6        7.25       19.76     17.50 o 
 -20   2   6       76.02       51.71     18.83 o 
 -18   2   6      363.68      251.83     31.33 o 
 -16   2   6      564.07      505.50     33.27 o 
 -14   2   6       71.18       54.52     18.56 o 
 -12   2   6       25.19       57.59     19.71 o 
 -10   2   6      209.84      213.55     13.94 o 
  -8   2   6      313.95      292.02     10.30 o 
  -6   2   6        4.58        9.53      5.48 o 
  -4   2   6      612.98      627.73     17.48 o 
  -2   2   6     2407.45     2464.98     21.78 o 
   0   2   6     1716.24     1666.72     20.84 o 
   2   2   6      935.43      933.62     20.33 o 
   4   2   6       13.02       12.38      5.14 o 
   6   2   6       36.00       23.60      5.11 o 
   8   2   6      974.14      907.28     15.98 o 
  10   2   6       25.21       27.09      4.95 o 
  12   2   6        3.28       21.90     15.71 o 
  14   2   6     1017.24      997.51     36.45 o 
  16   2   6     2808.77     3125.26     87.93 o 
  18   2   6      630.54      617.48     47.77 o 
  20   2   6      151.55      128.97     25.14 o 
  22   2   6      237.48      245.65     33.69 o 
  24   2   6       81.27       52.87     21.30 o 
  26   2   6      198.48      229.67     29.71 o 
  28   2   6       22.29        8.88     18.64 o 
 -31   3   6       76.64       92.19     20.42 o 
 -29   3   6      101.55      131.13     27.58 o 
 -27   3   6        6.61       16.22     14.52 o 
 -25   3   6        7.19       15.60     15.37 o 
 -23   3   6      188.99      225.65     27.77 o 
 -21   3   6     2226.20     2678.76    381.35 o 
 -19   3   6      147.86      180.89     29.66 o 
 -17   3   6      226.93      192.91     15.89 o 
 -15   3   6      144.69      144.16      7.40 o 
 -13   3   6     3397.17     3465.42     41.93 o 
 -11   3   6     7012.49     6960.70     69.06 o 
  -9   3   6       12.85       23.50      6.47 o 
  -7   3   6      181.82      177.31      9.84 o 
  -5   3   6      762.44      835.67     24.03 o 
  -3   3   6       10.61       10.99      8.63 o 
  -1   3   6      225.24      234.79     10.62 o 
   1   3   6     1204.35     1214.73     23.74 o 
   3   3   6      491.04      517.59     14.93 o 
   5   3   6      362.70      382.10     18.46 o 
   7   3   6     2059.58     2044.91     24.11 o 
   9   3   6     1035.36      998.95     32.24 o 
  11   3   6      163.29      153.13      8.95 o 
  13   3   6       98.73       81.39     10.08 o 
  15   3   6      843.86      895.80     40.34 o 
  17   3   6      510.21      511.11     29.43 o 
  19   3   6      174.26      172.51     27.15 o 
  21   3   6        3.27       13.64     13.39 o 
  23   3   6       86.66       67.93     22.13 o 
  25   3   6       33.73       39.72     17.45 o 
  27   3   6       19.25       23.86     18.69 o 
 -30   4   6       43.51       54.62     19.85 o 
 -28   4   6        4.19       17.05     14.71 o 
 -26   4   6        6.65       14.62     16.84 o 
 -24   4   6       48.62       40.91     18.70 o 
 -22   4   6       15.81       27.35     16.04 o 
 -20   4   6       81.19       93.62     25.92 o 
 -18   4   6       90.96       85.47     10.96 o 
 -16   4   6     2306.69     2451.22     48.11 o 
 -14   4   6    11239.97    11934.19    312.08 o 
 -12   4   6      241.56      220.99     14.96 o 
 -10   4   6        0.67        7.14     11.10 o 
  -8   4   6        7.36       14.61      7.51 o 
  -6   4   6      271.28      214.07     13.14 o 
  -4   4   6     2783.90     2819.96     46.43 o 
  -2   4   6     1818.16     1864.53     23.31 o 
   0   4   6       17.23       24.13      4.11 o 
   2   4   6      607.15      626.37     19.30 o 
   4   4   6     3477.48     3700.04     59.97 o 
   6   4   6     2156.61     2232.95     35.28 o 
   8   4   6        7.70        9.93      5.49 o 
  10   4   6       64.19       72.50      7.89 o 
  12   4   6     1101.53     1129.78     36.52 o 
  14   4   6      261.08      222.60     20.93 o 
  16   4   6      462.84      455.08     26.92 o 
  18   4   6      216.92      172.68     22.64 o 
  20   4   6        1.90        4.86     12.40 o 
  22   4   6      297.52      279.96     30.03 o 
  24   4   6       74.83       73.32     43.13 o 
  26   4   6       11.48       18.80     16.01 o 
  28   4   6        9.57       27.73     19.64 o 
 -29   5   6        8.62       21.67     13.04 o 
 -27   5   6      718.23      893.74     42.22 o 
 -25   5   6      189.38      190.63     23.80 o 
 -23   5   6       70.29       75.54     22.25 o 
 -21   5   6      138.77      141.24     24.44 o 
 -19   5   6      382.18      378.25     25.91 o 
 -17   5   6        4.81        2.76      8.92 o 
 -15   5   6     1326.41     1203.01     35.90 o 
 -13   5   6      251.95      260.51     15.96 o 
 -11   5   6        3.41       12.03     11.54 o 
  -9   5   6     5780.11     5713.85     96.91 o 
  -7   5   6     5465.84     5543.66     94.63 o 
  -5   5   6        3.65        8.54      9.29 o 
  -3   5   6      396.82      332.47      8.51 o 
  -1   5   6     2738.44     2965.80     54.91 o 
   1   5   6      223.54      244.89     20.78 o 
   3   5   6        0.72        5.32     11.35 o 
   5   5   6       63.46       90.14     15.81 o 
   7   5   6       98.73       86.35      6.50 o 
   9   5   6      405.81      382.76     12.77 o 
  11   5   6      929.63      958.04     23.30 o 
  13   5   6      567.59      547.69     17.42 o 
  15   5   6        0.35        1.68     14.21 o 
  17   5   6        4.00       25.64     19.30 o 
  19   5   6       40.41       28.42     19.03 o 
  21   5   6      232.30      268.76     25.36 o 
  23   5   6       95.15      102.51     23.63 o 
  25   5   6        1.33        1.91     15.32 o 
  27   5   6       36.54       18.34     40.40 o 
 -28   6   6        0.35       11.56     14.54 o 
 -26   6   6      282.42      297.57     31.82 o 
 -24   6   6       53.57       68.03     20.04 o 
 -22   6   6       54.79       55.32     17.57 o 
 -20   6   6        0.70        4.40     16.96 o 
 -18   6   6       45.53       53.78     14.40 o 
 -16   6   6      157.54      149.23     14.51 o 
 -14   6   6      224.28      205.12     16.64 o 
 -12   6   6     4051.10     3785.32    141.69 o 
 -10   6   6    10135.12    10609.01    182.83 o 
  -8   6   6      460.92      417.28     19.41 o 
  -6   6   6       84.64       74.83      6.70 o 
  -4   6   6      431.94      442.48     24.58 o 
  -2   6   6        1.24       18.26     17.39 o 
   0   6   6       26.39       29.77     16.35 o 
   2   6   6      460.75      509.13     29.09 o 
   4   6   6      804.05      793.73     31.76 o 
   6   6   6      389.25      358.23     28.13 o 
   8   6   6     4634.25     5137.76     87.63 o 
  10   6   6     1322.19     1279.95     25.99 o 
  12   6   6        0.07        4.36      6.93 o 
  14   6   6       66.51       66.87     13.19 o 
  16   6   6       11.91       11.04     11.24 o 
  18   6   6       47.62       54.52     15.61 o 
  20   6   6       50.42       36.59     31.81 o 
  22   6   6       15.58       15.08     19.69 o 
  24   6   6       47.56       40.48     29.21 o 
  26   6   6       15.18       25.72     30.64 o 
 -27   7   6       18.55       23.90     13.43 o 
 -25   7   6      212.88      221.83     25.49 o 
 -23   7   6       20.52       21.51     12.91 o 
 -21   7   6       32.72       28.10     16.33 o 
 -19   7   6        4.94       31.68     18.88 o 
 -17   7   6        1.07       11.26     10.52 o 
 -15   7   6      859.34      870.34     28.19 o 
 -13   7   6     2187.39     2192.55     48.11 o 
 -11   7   6     2905.97     2906.91     47.61 o 
  -9   7   6      134.08      128.40     14.37 o 
  -7   7   6        0.89       11.29      7.67 o 
  -5   7   6      235.34      184.27     21.95 o 
  -3   7   6      479.44      488.96     34.67 o 
  -1   7   6      119.13      107.62     20.81 o 
   1   7   6       33.15       37.70     18.31 o 
   3   7   6      249.27      237.97     25.09 o 
   5   7   6        5.02       25.57     16.02 o 
   7   7   6      597.11      629.42     34.31 o 
   9   7   6      150.66      128.54     16.07 o 
  11   7   6      882.22      962.67     30.00 o 
  13   7   6      555.61      598.95     31.05 o 
  15   7   6      124.47      130.25     26.22 o 
  17   7   6       29.09       28.07     22.90 o 
  19   7   6        7.91       15.22     22.88 o 
  21   7   6       39.14       52.13     23.32 o 
  23   7   6        5.77       45.05     26.80 o 
  25   7   6       78.11       73.11     36.25 o 
 -26   8   6       99.92       93.28     19.93 o 
 -24   8   6      621.64      658.84     36.38 o 
 -22   8   6      105.26      104.86     19.87 o 
 -20   8   6       28.24       32.61     14.37 o 
 -18   8   6       36.94       35.98     12.48 o 
 -16   8   6       10.08       26.67     11.50 o 
 -14   8   6      448.62      449.12     20.47 o 
 -12   8   6      332.41      292.63     21.40 o 
 -10   8   6     1607.14     1439.46     46.23 o 
  -8   8   6     2817.72     2666.91     53.89 o 
  -6   8   6     1108.91      963.97     34.74 o 
  -4   8   6       28.81       11.21     17.09 o 
  -2   8   6       77.30       87.78     24.81 o 
   0   8   6        8.43       16.72     21.47 o 
   2   8   6        6.94       14.50     18.91 o 
   4   8   6        9.62       13.93     14.36 o 
   6   8   6       38.26       20.60     14.24 o 
   8   8   6      723.78      788.35     33.30 o 
  10   8   6     2876.86     3150.91    106.30 o 
  12   8   6      768.92      758.76     35.04 o 
  14   8   6      627.30      663.68     49.96 o 
  16   8   6      165.71      151.47     31.39 o 
  18   8   6      265.49      286.05     36.82 o 
  20   8   6        4.44       15.48     19.55 o 
  22   8   6        0.12       -2.23     18.93 o 
  24   8   6        3.88       25.98     21.80 o 
 -25   9   6       43.34       55.78     28.57 o 
 -23   9   6      143.92      164.74     33.37 o 
 -21   9   6      501.89      485.42     52.95 o 
 -19   9   6      317.67      248.85     34.85 o 
 -17   9   6      185.95      198.27     21.98 o 
 -15   9   6      500.56      515.32     29.84 o 
 -13   9   6       15.23       21.77     14.27 o 
 -11   9   6      270.49      247.03     21.37 o 
  -9   9   6        2.59        4.33     13.50 o 
  -7   9   6     1388.45     1292.92     40.75 o 
  -5   9   6      789.00      802.44     33.24 o 
  -3   9   6     1443.74     1411.37     53.74 o 
  -1   9   6       82.57       84.84     21.72 o 
   1   9   6      285.40      353.21     30.15 o 
   3   9   6       18.57       27.19     18.49 o 
   5   9   6      140.28      158.61     26.04 o 
   7   9   6      260.98      275.24     32.95 o 
   9   9   6      385.46      319.08     26.68 o 
  11   9   6     1726.80     1896.47     59.40 o 
  13   9   6      637.05      665.73     26.29 o 
  15   9   6        8.58       -2.29     20.67 o 
  17   9   6      133.61      102.33     28.97 o 
  19   9   6       56.01       44.30     20.45 o 
  21   9   6       85.89      142.18     31.17 o 
 -24  10   6       47.26       64.52     24.41 o 
 -22  10   6      194.82      172.66     30.92 o 
 -20  10   6      397.11      448.99     37.15 o 
 -18  10   6        0.02       30.28     23.54 o 
 -16  10   6       97.31      161.60     24.33 o 
 -14  10   6      374.99      340.95     31.99 o 
 -12  10   6       26.39       29.95     18.62 o 
 -10  10   6      172.19      119.61     23.61 o 
  -8  10   6       82.39       76.68     18.62 o 
  -6  10   6      153.59       77.67     20.09 o 
  -4  10   6       25.68       28.06     17.68 o 
  -2  10   6       25.10       33.44     17.47 o 
   0  10   6      497.09      513.63     31.84 o 
   2  10   6       28.19       34.66     19.44 o 
   4  10   6      640.27      671.49     36.04 o 
   6  10   6       86.98       86.72     21.54 o 
   8  10   6        7.55       15.11     12.21 o 
  10  10   6       35.57       35.95     15.50 o 
  12  10   6      946.66      971.32     43.39 o 
  14  10   6      683.19      723.70     39.91 o 
  16  10   6       58.34       67.92     25.92 o 
  18  10   6        0.41       14.99     21.53 o 
  20  10   6        1.10       13.56     22.78 o 
 -21  11   6       51.21       39.84     18.52 o 
 -19  11   6      536.37      497.82     42.17 o 
 -17  11   6      232.62      276.46     26.83 o 
 -15  11   6       96.38       91.70     20.72 o 
 -13  11   6       39.70       47.28     17.41 o 
 -11  11   6      323.45      384.59     31.42 o 
  -9  11   6      127.43      127.98     26.97 o 
  -7  11   6      127.53      110.58     23.02 o 
  -5  11   6      215.68      230.22     29.92 o 
  -3  11   6       90.87      103.33     27.85 o 
  -1  11   6       92.99      132.89     26.29 o 
   1  11   6        4.60       26.83     17.78 o 
   3  11   6       93.88       69.29     21.90 o 
   5  11   6      230.02      221.20     26.29 o 
   7  11   6      204.00      208.69     28.07 o 
   9  11   6      183.11      137.19     21.38 o 
  11  11   6        2.37       15.87     17.02 o 
  13  11   6       63.29       72.63     16.07 o 
  15  11   6        6.88        9.50     22.58 o 
  17  11   6        1.42       -5.85     17.93 o 
 -20  12   6      182.71      151.18     34.47 o 
 -18  12   6      610.65      586.96     45.76 o 
 -16  12   6        5.01       31.67     15.22 o 
 -14  12   6        2.70       20.75     15.53 o 
 -12  12   6        2.60        2.44     13.34 o 
 -10  12   6        7.31       22.78     16.70 o 
  -8  12   6        5.38       17.21     16.74 o 
  -6  12   6      380.33      375.49     29.28 o 
  -4  12   6      305.57      267.98     33.19 o 
  -2  12   6        1.52       28.67     16.88 o 
   0  12   6      290.90      231.64     27.91 o 
   2  12   6      107.00       72.16     21.09 o 
   4  12   6      169.65      203.48     27.75 o 
   6  12   6      217.84      231.57     27.88 o 
   8  12   6       90.75       95.14     32.04 o 
  10  12   6        7.22       14.28     13.94 o 
  12  12   6      114.48      107.27     19.80 o 
  14  12   6      344.49      332.35     58.57 o 
  16  12   6       35.76       15.00     19.83 o 
 -15  13   6        5.87        6.47     14.15 o 
 -13  13   6      107.65      105.49     17.88 o 
 -11  13   6        0.29       29.23     15.22 o 
  -9  13   6        8.07       32.78     16.12 o 
  -7  13   6       16.23       17.14     16.61 o 
  -5  13   6       45.08       39.26     24.37 o 
  -3  13   6        3.01       31.35     20.08 o 
  -1  13   6       60.87       80.84     22.73 o 
   1  13   6       73.02       91.88     24.43 o 
   3  13   6      139.57      154.47     23.94 o 
   5  13   6       16.86       28.26     16.45 o 
   7  13   6      169.75      228.10     27.59 o 
   9  13   6        5.33       10.96     15.31 o 
  11  13   6      157.72      157.29     29.06 o 
  13  13   6       84.64       73.44     31.25 o 
 -12  14   6       16.52       11.92     17.55 o 
 -10  14   6       48.90       74.11     24.28 o 
  -8  14   6        0.03       12.16     17.26 o 
  -6  14   6       62.36       88.52     25.04 o 
  -4  14   6        0.37       27.69     15.67 o 
  -2  14   6       39.18       37.64     17.91 o 
   0  14   6        1.73       21.46     16.71 o 
   2  14   6       43.37       67.37     22.41 o 
   4  14   6      174.13      183.47     24.29 o 
   6  14   6       70.44       54.46     20.47 o 
   8  14   6        6.24       20.58     17.02 o 
 -31   1   7        0.82       17.14     17.81 o 
 -29   1   7       86.27       79.01     22.12 o 
 -27   1   7        5.21       32.60     18.77 o 
 -25   1   7      106.85       96.13     22.33 o 
 -23   1   7       60.29       53.25     17.89 o 
 -21   1   7       22.70       25.10     17.83 o 
 -19   1   7      975.63      692.28     30.51 o 
 -17   1   7      703.26      573.59     31.90 o 
 -15   1   7       30.85       23.54     15.79 o 
 -13   1   7      439.18      414.66     25.96 o 
 -11   1   7      432.96      480.60     26.56 o 
  -9   1   7      134.08      167.06     22.23 o 
  -7   1   7     2421.60     2405.23     54.26 o 
  -5   1   7      122.12      104.32      8.03 o 
  -3   1   7     1871.16     1818.22     26.52 o 
  -1   1   7     1218.05     1159.83     20.07 o 
   1   1   7      673.67      696.34     15.87 o 
   3   1   7      127.09      130.40     10.85 o 
   5   1   7     1113.10     1003.62     18.88 o 
   7   1   7      277.06      239.50      9.51 o 
   9   1   7      322.58      334.47      9.54 o 
  11   1   7       71.63       69.63     17.19 o 
  13   1   7      298.86      289.55     30.11 o 
  15   1   7       88.72       70.59     17.29 o 
  17   1   7      229.45      243.24     27.68 o 
  19   1   7      190.38      194.38     26.90 o 
  21   1   7        0.23       20.37     16.94 o 
  23   1   7      556.70      564.69     41.48 o 
  25   1   7      326.32      330.15     36.63 o 
  27   1   7       35.98       42.42     22.02 o 
 -30   2   7      144.13      172.79     24.57 o 
 -28   2   7       18.01       40.96     22.38 o 
 -26   2   7       25.96       21.93     18.58 o 
 -24   2   7        1.20       14.80     14.57 o 
 -22   2   7       17.91       10.87     21.80 o 
 -20   2   7      363.29      352.29     30.93 o 
 -18   2   7      454.65      417.01     28.01 o 
 -16   2   7     1957.76     1857.04     45.28 o 
 -14   2   7       80.36       65.55     20.15 o 
 -12   2   7     3884.86     3813.62     63.41 o 
 -10   2   7      839.02      781.53     21.61 o 
  -8   2   7       91.45       73.56      7.29 o 
  -6   2   7       33.14       22.78      5.52 o 
  -4   2   7     1991.94     1945.78     38.88 o 
  -2   2   7      501.90      472.55     11.23 o 
   0   2   7     1860.25     1948.53     32.83 o 
   2   2   7       66.68       86.11      9.53 o 
   4   2   7        4.74        5.47      3.85 o 
   6   2   7      408.04      310.66     11.59 o 
   8   2   7      826.91      833.31     18.78 o 
  10   2   7       71.45       62.96     12.02 o 
  12   2   7      201.97      199.19     22.58 o 
  14   2   7      199.85      210.65     28.43 o 
  16   2   7      952.99     1035.67     39.64 o 
  18   2   7      283.77      279.15     28.19 o 
  20   2   7        6.97       10.26     18.80 o 
  22   2   7      538.97      586.44     72.98 o 
  24   2   7       22.49       29.40     17.05 o 
  26   2   7       19.01       37.45     24.60 o 
 -29   3   7        7.86       17.55     14.72 o 
 -27   3   7        1.93       16.99     13.85 o 
 -25   3   7       24.56       31.78     17.13 o 
 -23   3   7      272.57      249.37     31.99 o 
 -21   3   7      189.85      189.48     27.58 o 
 -19   3   7      179.62      138.98     20.74 o 
 -17   3   7       12.90       16.63     13.40 o 
 -15   3   7      429.65      386.65     29.32 o 
 -13   3   7     4558.54     4712.37     65.85 o 
 -11   3   7     1034.07      918.81     21.22 o 
  -9   3   7     3591.63     3435.01     64.95 o 
  -7   3   7       50.47       42.38      8.16 o 
  -5   3   7     1432.32     1325.67     37.06 o 
  -3   3   7      716.87      587.25     13.59 o 
  -1   3   7      138.70      143.13      8.78 o 
   1   3   7     2962.91     2837.82     35.99 o 
   3   3   7     1202.93     1245.66     31.16 o 
   5   3   7       43.10       56.64      7.52 o 
   7   3   7       24.47       24.42      4.61 o 
   9   3   7      471.62      422.94     16.79 o 
  11   3   7     1160.15     1149.64     47.89 o 
  13   3   7       93.20       95.36     20.21 o 
  15   3   7        0.13       16.87     12.55 o 
  17   3   7      979.92     1066.06     43.63 o 
  19   3   7      802.21      800.19     39.19 o 
  21   3   7      179.58      185.28     64.05 o 
  23   3   7        0.04        2.21     17.21 o 
  25   3   7       78.38       97.66     25.23 o 
  27   3   7        6.70       31.80     23.09 o 
 -30   4   7       57.21       38.86     16.49 o 
 -28   4   7        6.40       20.62     15.50 o 
 -26   4   7        0.35        9.58     14.48 o 
 -24   4   7       20.37       30.47     19.26 o 
 -22   4   7      119.68      135.26     28.94 o 
 -20   4   7      686.84      658.06     34.97 o 
 -18   4   7        0.71       22.79     18.24 o 
 -16   4   7      410.02      370.89     47.55 o 
 -14   4   7       85.02       70.14     10.37 o 
 -12   4   7      517.52      475.76     14.63 o 
 -10   4   7      463.85      474.71     16.93 o 
  -8   4   7     1150.94     1052.57     23.84 o 
  -6   4   7      675.72      569.78     22.75 o 
  -4   4   7      609.30      602.25     20.22 o 
  -2   4   7       96.64       94.89      7.73 o 
   0   4   7      222.34      235.24      9.79 o 
   2   4   7       82.88       60.32      6.54 o 
   4   4   7        0.20        5.85      5.13 o 
   6   4   7       69.48       70.15      8.46 o 
   8   4   7      756.94      849.59     22.80 o 
  10   4   7        0.31        7.91      9.75 o 
  12   4   7       54.73       32.23     13.95 o 
  14   4   7       31.72       23.82     13.87 o 
  16   4   7      103.59       49.50     22.89 o 
  18   4   7      149.85      168.87     26.00 o 
  20   4   7      483.77      440.53     30.65 o 
  22   4   7      140.87      149.41     26.50 o 
  24   4   7       41.57       27.23     21.92 o 
  26   4   7       29.97       18.89     16.32 o 
 -29   5   7      343.93      383.58     33.36 o 
 -27   5   7      467.64      537.54     41.98 o 
 -25   5   7        5.36       18.46     12.46 o 
 -23   5   7      178.32      193.89     26.94 o 
 -21   5   7       16.35       20.47     13.72 o 
 -19   5   7      848.37      881.34     35.54 o 
 -17   5   7      454.67      482.31     34.33 o 
 -15   5   7       28.86       21.96      7.98 o 
 -13   5   7      512.31      447.30     15.74 o 
 -11   5   7     3307.65     3306.92     55.25 o 
  -9   5   7     8547.02     8669.75    125.70 o 
  -7   5   7      379.71      319.73     20.12 o 
  -5   5   7       38.52       48.50     11.21 o 
  -3   5   7      564.17      540.67      9.71 o 
  -1   5   7      238.16      191.05     19.36 o 
   1   5   7       56.09       60.13     13.34 o 
   3   5   7       27.65       44.20     14.77 o 
   5   5   7      248.30      201.74      8.05 o 
   7   5   7       78.28       53.86      9.52 o 
   9   5   7      714.31      702.75     27.88 o 
  11   5   7     1093.54     1164.17     46.99 o 
  13   5   7      258.08      262.23     29.82 o 
  15   5   7       35.40       52.70     17.30 o 
  17   5   7        1.62       13.15     10.75 o 
  19   5   7      209.03      172.80     40.69 o 
  21   5   7      101.87       77.55     36.96 o 
  23   5   7       10.94        5.49     18.68 o 
  25   5   7       66.04       35.53     28.94 o 
 -28   6   7      135.22      149.22     25.69 o 
 -26   6   7       82.42       81.48     21.59 o 
 -24   6   7      144.68      155.54     24.20 o 
 -22   6   7      212.51      220.50     30.33 o 
 -20   6   7      455.32      523.69     27.69 o 
 -18   6   7       95.96       91.32     18.62 o 
 -16   6   7      180.40      172.57     20.45 o 
 -14   6   7     3383.23     3252.52    127.77 o 
 -12   6   7     4197.05     4302.74    118.84 o 
 -10   6   7      400.73      377.83     18.20 o 
  -8   6   7      305.90      298.93     16.59 o 
  -6   6   7      910.92      878.61     25.79 o 
  -4   6   7      111.17       97.54     19.17 o 
  -2   6   7     2817.72     2862.22     57.54 o 
   0   6   7      841.07      853.67     34.05 o 
   2   6   7      665.99      718.20     29.54 o 
   4   6   7      220.25      254.40     21.60 o 
   6   6   7      989.92     1117.46     33.53 o 
   8   6   7      931.73      972.15     33.41 o 
  10   6   7       19.60       13.00     18.21 o 
  12   6   7        3.72       22.67     10.92 o 
  14   6   7      166.94      156.58     27.94 o 
  16   6   7       65.85       66.18     27.10 o 
  18   6   7       47.86       44.30     17.87 o 
  20   6   7        4.12       39.23     30.16 o 
  22   6   7        1.19       25.92     20.75 o 
  24   6   7      139.84      125.51     55.88 o 
 -27   7   7        0.33       18.85     12.14 o 
 -25   7   7      113.13      101.43     21.64 o 
 -23   7   7      130.80      143.94     22.06 o 
 -21   7   7      158.05      167.96     21.55 o 
 -19   7   7        2.28       12.97     14.21 o 
 -17   7   7      681.10      638.45     28.13 o 
 -15   7   7       29.16       35.06      9.35 o 
 -13   7   7      238.17      206.25     18.14 o 
 -11   7   7      937.09      922.27     26.39 o 
  -9   7   7        1.82        6.12      7.03 o 
  -7   7   7      165.77      166.72     20.89 o 
  -5   7   7     1238.50     1267.54     42.58 o 
  -3   7   7        0.70       10.80     15.45 o 
  -1   7   7       27.88       38.40     16.25 o 
   1   7   7       19.50       18.56     15.03 o 
   3   7   7      433.85      415.19     26.98 o 
   5   7   7      467.04      473.11     27.20 o 
   7   7   7       16.39       20.23     12.13 o 
   9   7   7      263.50      287.48     25.02 o 
  11   7   7      192.99      182.26     18.75 o 
  13   7   7        2.45       11.76     19.60 o 
  15   7   7      373.16      353.69     33.86 o 
  17   7   7        3.91       10.05     19.01 o 
  19   7   7        4.42       35.25     24.93 o 
  21   7   7      144.28      168.92     32.08 o 
  23   7   7      156.13      173.93     33.09 o 
 -26   8   7      504.20      489.30     53.12 o 
 -24   8   7       21.81       29.76     21.32 o 
 -22   8   7        1.36       12.54     21.26 o 
 -20   8   7       79.97       87.71     26.79 o 
 -18   8   7       49.98       81.64     26.90 o 
 -16   8   7      161.46      174.76     32.83 o 
 -14   8   7       57.13       77.77     15.02 o 
 -12   8   7      850.58      931.68     45.20 o 
 -10   8   7     1850.91     1926.54     46.87 o 
  -8   8   7       40.69       70.88     16.31 o 
  -6   8   7     1850.88     1800.71     71.45 o 
  -4   8   7       99.33      121.79     21.22 o 
  -2   8   7      456.09      402.89     28.14 o 
   0   8   7       86.17       70.75     18.41 o 
   2   8   7      970.57      869.31     34.30 o 
   4   8   7      412.56      409.70     28.51 o 
   6   8   7      508.66      504.17     24.77 o 
   8   8   7       58.54       64.37     13.08 o 
  10   8   7       62.18      108.35     32.15 o 
  12   8   7      140.77      138.61     15.49 o 
  14   8   7      110.70      127.42     28.71 o 
  16   8   7       44.66       40.66     21.06 o 
  18   8   7       36.23       29.99     20.84 o 
  20   8   7      391.78      428.63     44.55 o 
  22   8   7      329.42      329.98     37.49 o 
 -25   9   7      191.91      152.26     36.54 o 
 -23   9   7       11.67       26.93     19.63 o 
 -21   9   7        1.31       12.06     23.39 o 
 -19   9   7        0.59       27.57     21.83 o 
 -17   9   7      260.85      291.90     32.56 o 
 -15   9   7      216.04      221.09     23.33 o 
 -13   9   7       12.53       22.67     11.75 o 
 -11   9   7      136.18      107.61     25.39 o 
  -9   9   7       12.87       17.03     16.19 o 
  -7   9   7      201.24      202.50     23.44 o 
  -5   9   7       19.56        9.56     15.77 o 
  -3   9   7      479.14      448.72     29.91 o 
  -1   9   7        5.98        7.56     16.96 o 
   1   9   7       67.85       74.56     21.78 o 
   3   9   7       29.15       49.43     20.16 o 
   5   9   7       34.87       31.78     18.77 o 
   7   9   7       82.83       96.86     21.42 o 
   9   9   7       60.25       66.97     16.86 o 
  11   9   7      176.88      178.35     21.50 o 
  13   9   7       65.84       43.41     27.86 o 
  15   9   7      331.76      352.17     38.26 o 
  17   9   7      302.00      317.08     35.73 o 
  19   9   7       15.45       10.12     18.03 o 
 -22  10   7      249.79      253.59     34.88 o 
 -20  10   7      397.68      427.79     41.95 o 
 -18  10   7       33.54       41.95     23.68 o 
 -16  10   7       21.61       22.30     18.00 o 
 -14  10   7       72.79       58.64     12.84 o 
 -12  10   7      215.04      181.68     22.36 o 
 -10  10   7       24.95       30.14     15.66 o 
  -8  10   7      231.76      219.26     25.94 o 
  -6  10   7      409.25      356.91     36.21 o 
  -4  10   7      546.16      525.34     29.46 o 
  -2  10   7      291.20      239.25     26.02 o 
   0  10   7        0.01       26.12     18.35 o 
   2  10   7      791.98      777.13     35.60 o 
   4  10   7       84.48       65.42     18.26 o 
   6  10   7       92.49      115.68     21.56 o 
   8  10   7      149.97      161.49     20.71 o 
  10  10   7      321.30      339.73     28.31 o 
  12  10   7      927.62      820.97     55.71 o 
  14  10   7       65.79       36.11     20.44 o 
  16  10   7       47.15       54.24     27.29 o 
  18  10   7       40.80       25.88     20.92 o 
 -19  11   7       49.32       37.23     23.45 o 
 -17  11   7      300.19      276.51     33.52 o 
 -15  11   7       79.50       77.24     33.46 o 
 -13  11   7       36.60       52.12     16.58 o 
 -11  11   7       36.80       42.17     20.98 o 
  -9  11   7      181.18      166.57     22.22 o 
  -7  11   7       70.47       66.50     18.10 o 
  -5  11   7       30.30       27.09     17.84 o 
  -3  11   7      601.05      556.12     32.92 o 
  -1  11   7      125.31      129.00     22.78 o 
   1  11   7        8.25       27.90     18.29 o 
   3  11   7      504.98      534.39     36.37 o 
   5  11   7        0.83       12.77     15.06 o 
   7  11   7       51.91       59.99     17.44 o 
   9  11   7       99.47      110.15     26.42 o 
  11  11   7       61.59       54.79     16.63 o 
  13  11   7       41.89       27.61     21.80 o 
  15  11   7       43.56       52.97     24.61 o 
 -18  12   7      176.07      132.68     53.59 o 
 -16  12   7        4.19       13.10     22.01 o 
 -14  12   7        0.00        4.25     17.89 o 
 -12  12   7       27.16       53.05     18.17 o 
 -10  12   7        2.02        7.24     18.20 o 
  -8  12   7      111.29      142.86     23.95 o 
  -6  12   7      497.48      450.60     45.72 o 
  -4  12   7      415.32      372.81     33.42 o 
  -2  12   7       13.38       45.71     28.70 o 
   0  12   7      248.89      260.34     26.03 o 
   2  12   7       61.60      103.65     21.26 o 
   4  12   7       93.37      108.96     25.69 o 
   6  12   7       13.04       16.17     14.19 o 
   8  12   7        0.09       22.91     15.47 o 
  10  12   7       19.48       41.28     14.76 o 
  12  12   7       38.74       22.64     29.23 o 
  14  12   7       16.62       54.45     37.54 o 
 -13  13   7      122.13      166.81     26.66 o 
 -11  13   7      199.81      256.76     25.37 o 
  -9  13   7      253.79      264.10     31.42 o 
  -7  13   7       91.53      105.81     26.42 o 
  -5  13   7       29.29       45.17     22.49 o 
  -3  13   7      158.36      187.45     25.34 o 
  -1  13   7       87.51       74.86     19.08 o 
   1  13   7        0.32       14.31     15.01 o 
   3  13   7      368.08      336.86     26.69 o 
   5  13   7        4.96       22.62     19.50 o 
   7  13   7      469.66      453.99     35.02 o 
   9  13   7      198.81      189.53     25.84 o 
  -8  14   7      130.26      162.06     49.86 o 
  -6  14   7       67.90       49.36     18.85 o 
  -4  14   7       83.63       87.01     21.14 o 
  -2  14   7      200.03      289.25     29.74 o 
   0  14   7        6.31        9.96     14.03 o 
   2  14   7        0.42       10.79     13.40 o 
   4  14   7       13.64       27.61     15.46 o 
 -30   0   8        6.35       21.78     20.48 o 
 -28   0   8        0.25       42.47     21.60 o 
 -26   0   8        0.42       12.06     21.75 o 
 -24   0   8       84.72       87.11     51.87 o 
 -22   0   8        1.63       34.73     33.59 o 
 -20   0   8     1021.22     1070.08     52.68 o 
 -18   0   8       95.73       95.75     31.32 o 
 -16   0   8      765.56      738.66     43.00 o 
 -14   0   8     1236.03     1041.24     47.60 o 
 -12   0   8        1.70       10.10     20.36 o 
 -10   0   8        1.58        7.52     19.82 o 
  -8   0   8     5228.75     5209.04    151.45 o 
  -6   0   8       66.38       62.47     12.06 o 
  -4   0   8       60.38       65.58     10.44 o 
  -2   0   8     1441.24     1529.56     45.89 o 
   0   0   8        6.47       17.09     15.90 o 
   2   0   8      795.28      823.29     49.57 o 
   4   0   8      113.31       83.49     18.62 o 
   6   0   8       22.87       16.79      7.04 o 
   8   0   8      466.10      454.73     25.51 o 
  10   0   8      157.66      118.64     13.04 o 
  12   0   8      131.19      124.94     33.81 o 
  14   0   8        4.34       17.19     22.07 o 
  16   0   8       91.71       93.42     38.40 o 
  18   0   8     1566.24     1716.49     80.81 o 
  20   0   8      175.95      133.82     34.67 o 
  22   0   8      794.50      855.95     72.50 o 
  24   0   8      361.65      272.23     47.57 o 
  26   0   8      115.89       90.55     39.26 o 
 -29   1   8       89.30       83.96     19.47 o 
 -27   1   8        0.47       -5.50     15.03 o 
 -25   1   8      322.78      338.17     28.13 o 
 -23   1   8       74.40       68.70     24.67 o 
 -21   1   8      404.30      359.86     26.71 o 
 -19   1   8      247.58      208.39     25.74 o 
 -17   1   8      688.08      515.49     26.27 o 
 -15   1   8      283.81      191.38     23.08 o 
 -13   1   8        7.85       25.97     17.06 o 
 -11   1   8       66.12       70.90     15.40 o 
  -9   1   8      500.39      536.55     30.68 o 
  -7   1   8     1230.94     1160.78     38.03 o 
  -5   1   8       36.39       27.29      6.19 o 
  -3   1   8       33.58       37.81      7.53 o 
  -1   1   8        1.90        7.99      8.41 o 
   1   1   8       41.69       21.62     11.52 o 
   3   1   8     2032.48     2088.03     38.30 o 
   5   1   8       82.48       59.62     10.08 o 
   7   1   8      824.63      784.27     25.67 o 
   9   1   8      113.84       98.08     13.33 o 
  11   1   8       64.00       75.85     18.97 o 
  13   1   8       39.15       66.85     23.05 o 
  15   1   8       23.49       35.36     18.37 o 
  17   1   8      118.22      118.20     20.62 o 
  19   1   8       14.00       10.82     15.40 o 
  21   1   8       18.01        7.12     17.02 o 
  23   1   8      559.26      540.84     43.57 o 
  25   1   8       58.01       28.08     27.80 o 
 -30   2   8       14.84       25.58     15.52 o 
 -28   2   8      194.47      263.84     41.05 o 
 -26   2   8       91.29      150.01     24.42 o 
 -24   2   8       16.81       30.70     17.60 o 
 -22   2   8       39.79       47.47     17.95 o 
 -20   2   8       99.70       67.05     19.79 o 
 -18   2   8      325.25      324.80     27.07 o 
 -16   2   8        1.25       12.70     17.18 o 
 -14   2   8        0.12       14.61     16.19 o 
 -12   2   8      599.81      496.50     29.47 o 
 -10   2   8      224.33      213.37     23.05 o 
  -8   2   8      723.38      701.14     23.91 o 
  -6   2   8     1423.31     1364.89     40.60 o 
  -4   2   8       37.97       35.41      6.13 o 
  -2   2   8      907.82      940.20     21.42 o 
   0   2   8      132.94      143.88     12.26 o 
   2   2   8     1053.26     1087.44     23.05 o 
   4   2   8      693.43      808.30     27.18 o 
   6   2   8       42.84       40.02     12.26 o 
   8   2   8        0.01        0.78      6.20 o 
  10   2   8       48.25       33.87      6.28 o 
  12   2   8        3.35       12.55     15.42 o 
  14   2   8       10.07       20.08     12.92 o 
  16   2   8       10.88       18.73     14.64 o 
  18   2   8        0.41       10.20     12.96 o 
  20   2   8      475.72      452.48     57.60 o 
  22   2   8      737.39      693.08     40.17 o 
  24   2   8       51.87       70.88     20.83 o 
 -29   3   8        0.04       11.06     17.35 o 
 -27   3   8       69.21       61.07     20.29 o 
 -25   3   8      520.63      727.65     87.05 o 
 -23   3   8       55.34       66.41     17.65 o 
 -21   3   8       26.17       38.29     19.01 o 
 -19   3   8        7.84        9.83     16.13 o 
 -17   3   8        5.58       12.02     12.79 o 
 -15   3   8     1721.37     1650.50     48.40 o 
 -13   3   8      225.79      180.30     24.76 o 
 -11   3   8     1323.49     1283.81     36.18 o 
  -9   3   8     2889.59     2876.95     79.22 o 
  -7   3   8     1298.29     1268.45     44.32 o 
  -5   3   8     5021.37     5266.80    106.30 o 
  -3   3   8       64.64       79.87      9.26 o 
  -1   3   8      899.21      857.53     20.27 o 
   1   3   8       24.69       23.86      6.59 o 
   3   3   8       60.24       58.71      8.62 o 
   5   3   8      448.20      437.04     18.71 o 
   7   3   8      654.97      633.13     23.02 o 
   9   3   8      541.13      543.69     27.55 o 
  11   3   8      652.03      678.37     42.53 o 
  13   3   8      542.69      559.94     55.88 o 
  15   3   8       98.62       65.68     26.89 o 
  17   3   8       16.89       16.75     10.31 o 
  19   3   8      193.44      220.20     29.79 o 
  21   3   8      168.92      157.74     25.56 o 
  23   3   8      177.15      195.97     51.15 o 
  25   3   8       52.49       94.28     46.14 o 
 -28   4   8      235.57      286.71     31.66 o 
 -26   4   8      218.35      270.21     34.10 o 
 -24   4   8        4.09        7.76     19.88 o 
 -22   4   8       47.32       40.97     17.05 o 
 -20   4   8       51.99       48.97     15.96 o 
 -18   4   8        8.00       16.24     15.39 o 
 -16   4   8      885.34      817.60     36.87 o 
 -14   4   8      117.40      102.95     18.03 o 
 -12   4   8      312.13      290.06     23.05 o 
 -10   4   8     7112.04     7221.03    166.44 o 
  -8   4   8     2121.83     2097.95     71.22 o 
  -6   4   8      186.20      162.70     15.36 o 
  -4   4   8     1087.07     1032.36     33.48 o 
  -2   4   8      485.94      424.41     12.31 o 
   0   4   8      742.73      686.46     15.81 o 
   2   4   8      108.28       94.52     10.09 o 
   4   4   8       88.98       86.08      9.86 o 
   6   4   8        9.18       12.45     10.11 o 
   8   4   8      456.99      436.23     24.92 o 
  10   4   8      555.13      588.19     23.99 o 
  12   4   8        2.78       25.20     13.37 o 
  14   4   8       12.59       30.39     14.86 o 
  16   4   8        5.66       18.25     10.79 o 
  18   4   8       43.88       38.88     26.15 o 
  20   4   8      361.75      357.49     52.37 o 
  22   4   8      122.46       59.90     26.22 o 
  24   4   8      112.37       96.06     30.84 o 
 -27   5   8      526.82      544.76     33.88 o 
 -25   5   8       40.09       58.28     20.53 o 
 -23   5   8        1.01       15.87     13.45 o 
 -21   5   8      133.15      160.44     22.57 o 
 -19   5   8       24.82       20.82     14.08 o 
 -17   5   8       63.28       53.75     16.76 o 
 -15   5   8       18.16       16.69     13.93 o 
 -13   5   8     1531.46     1555.49     61.41 o 
 -11   5   8        7.07       21.38     17.81 o 
  -9   5   8      158.42      160.02     14.37 o 
  -7   5   8     1560.45     1564.48     44.55 o 
  -5   5   8       53.20       61.96     12.63 o 
  -3   5   8     1328.68     1412.27     36.70 o 
  -1   5   8       89.97       97.36     16.65 o 
   1   5   8      320.61      308.76     19.32 o 
   3   5   8      244.02      273.06     20.25 o 
   5   5   8      629.16      619.98     25.00 o 
   7   5   8      275.38      268.88     21.13 o 
   9   5   8       43.66       41.45     15.22 o 
  11   5   8        0.49        9.73     23.59 o 
  13   5   8      687.02      760.82     70.49 o 
  15   5   8        1.55       16.21     20.97 o 
  17   5   8      337.40      316.37     44.56 o 
  19   5   8       26.16       18.96     21.04 o 
  21   5   8       58.75       46.34     22.31 o 
  23   5   8        0.09       22.51     14.87 o 
 -26   6   8      207.50      183.12     23.09 o 
 -24   6   8      151.43      171.83     26.70 o 
 -22   6   8      180.07      206.82     26.58 o 
 -20   6   8       62.05       74.48     18.37 o 
 -18   6   8      165.10      194.61     22.88 o 
 -16   6   8        4.05       -1.40     12.21 o 
 -14   6   8        4.26       14.15     11.37 o 
 -12   6   8      144.86      152.51     13.94 o 
 -10   6   8      126.12      126.92     14.22 o 
  -8   6   8       71.28       77.87     12.72 o 
  -6   6   8      786.94      797.04     28.78 o 
  -4   6   8     6277.06     6536.56    142.70 o 
  -2   6   8     1592.28     1669.44     47.98 o 
   0   6   8      139.68      135.57     18.38 o 
   2   6   8     1060.22     1059.75     39.07 o 
   4   6   8      423.85      413.29     23.39 o 
   6   6   8        5.02       16.47     10.60 o 
   8   6   8       37.52       44.88     18.14 o 
  10   6   8      280.20      244.43     19.55 o 
  12   6   8      300.94      327.58     41.12 o 
  16   6   8     1257.09     1185.78     73.93 o 
  18   6   8      255.53      266.74     71.07 o 
  20   6   8       49.26       21.93     14.45 o 
  22   6   8       82.53       70.05     27.83 o 
 -25   7   8      424.18      382.86     41.90 o 
 -23   7   8       43.75       43.16     24.11 o 
 -21   7   8      253.06      235.81     31.58 o 
 -19   7   8      359.53      394.49     30.30 o 
 -17   7   8        9.48       26.99     19.64 o 
 -15   7   8      150.79      157.58     28.07 o 
 -13   7   8        0.13       11.47     17.86 o 
 -11   7   8       43.92       40.15     13.79 o 
  -9   7   8        0.11       17.15     18.49 o 
  -7   7   8     2456.45     2583.39     64.83 o 
  -5   7   8     3117.61     3358.47    101.29 o 
  -3   7   8       35.31       28.70     14.74 o 
  -1   7   8      251.15      202.30     20.84 o 
   1   7   8        0.14        3.03     14.44 o 
   3   7   8      248.98      251.54     23.88 o 
   5   7   8        0.10        6.55     11.60 o 
   7   7   8       23.05       21.06      9.66 o 
   9   7   8        5.83       12.70     10.81 o 
  11   7   8      133.24      101.65     23.93 o 
  13   7   8      331.87      300.03     63.33 o 
  15   7   8       27.77       18.36     20.36 o 
  17   7   8      403.40      407.90     38.04 o 
  19   7   8      304.14      362.63     43.53 o 
  21   7   8       39.76       29.80     27.22 o 
 -24   8   8       78.23       70.81     26.07 o 
 -22   8   8      149.60      143.15     27.41 o 
 -20   8   8       48.68       84.31     27.44 o 
 -18   8   8      538.56      668.32     42.93 o 
 -16   8   8       72.90       60.03     22.42 o 
 -14   8   8       43.68       56.87     21.53 o 
 -12   8   8      251.65      217.37     27.63 o 
 -10   8   8      294.77      292.24     21.16 o 
  -8   8   8      116.78      110.68     19.29 o 
  -6   8   8      448.88      484.58     30.86 o 
  -4   8   8     2524.09     2497.67     57.01 o 
  -2   8   8     2580.91     2540.88     57.21 o 
   0   8   8      164.44      127.61     20.18 o 
   2   8   8      354.92      371.32     25.46 o 
   4   8   8       60.05       56.51     17.27 o 
   6   8   8       23.85       32.31     12.42 o 
   8   8   8       10.32       24.01     15.72 o 
  10   8   8       21.61       29.38      9.34 o 
  12   8   8      219.09      173.81     39.92 o 
  14   8   8      920.88      972.01     79.95 o 
  16   8   8     1234.54     1360.25    119.21 o 
  18   8   8      394.75      353.79     42.96 o 
  20   8   8       30.12       27.26     28.80 o 
 -23   9   8      380.70      293.72     56.45 o 
 -21   9   8      385.31      448.71     36.59 o 
 -19   9   8      231.90      195.61     37.24 o 
 -17   9   8      177.24      197.01     30.16 o 
 -15   9   8        0.04        8.92     18.82 o 
 -13   9   8      285.56      264.69     30.82 o 
 -11   9   8       79.10       69.77     16.96 o 
  -9   9   8        1.11       10.52     19.04 o 
  -7   9   8      475.44      491.41     28.66 o 
  -5   9   8      429.19      404.76     28.42 o 
  -3   9   8      122.13      155.57     21.68 o 
  -1   9   8      166.01      124.43     20.07 o 
   1   9   8      614.84      585.83     28.09 o 
   3   9   8      117.24      110.23     19.32 o 
   5   9   8      106.27      113.92     19.34 o 
   7   9   8        4.78       16.24     10.31 o 
   9   9   8      122.26      140.03     18.01 o 
  11   9   8        0.12       11.20     13.82 o 
  13   9   8        4.60        5.18     23.20 o 
  15   9   8       19.25       21.64     19.46 o 
  17   9   8      351.71      362.15     61.18 o 
 -20  10   8       11.96       27.58     24.61 o 
 -18  10   8      672.77      673.03     38.58 o 
 -16  10   8      792.98      750.84     41.08 o 
 -14  10   8       88.46       83.83     26.73 o 
 -12  10   8       61.20       42.87     23.25 o 
 -10  10   8      508.27      570.79     30.19 o 
  -8  10   8      334.19      352.93     46.52 o 
  -6  10   8      105.61       76.44     17.82 o 
  -4  10   8      189.71      163.64     25.71 o 
  -2  10   8       30.54       42.05     17.38 o 
   0  10   8        0.56       22.66     17.04 o 
   2  10   8      336.66      378.10     26.75 o 
   4  10   8      364.17      402.68     26.87 o 
   6  10   8        0.13       18.75     11.80 o 
   8  10   8        1.26       11.94     13.75 o 
  10  10   8      148.07      192.30     42.98 o 
  12  10   8       13.02       36.75     19.60 o 
  14  10   8       17.91       17.35     13.09 o 
  16  10   8      106.39      110.13     24.37 o 
 -17  11   8       68.57       45.55     18.80 o 
 -15  11   8       28.04       52.18     23.16 o 
 -13  11   8      104.45      100.30     28.63 o 
 -11  11   8      154.89      234.90     35.07 o 
  -9  11   8       18.12       35.95     17.72 o 
  -7  11   8       19.40       22.86     20.52 o 
  -5  11   8      126.48      176.86     26.20 o 
  -3  11   8       14.93       19.88     17.53 o 
  -1  11   8       58.42       69.01     19.61 o 
   1  11   8      266.00      293.37     25.28 o 
   3  11   8       64.00       72.81     25.22 o 
   5  11   8       44.15       54.35     20.09 o 
   7  11   8       17.87       34.28     22.27 o 
   9  11   8       15.62       33.46     16.13 o 
  11  11   8      106.23       66.77     33.53 o 
  13  11   8        3.25       14.09     13.52 o 
 -14  12   8      526.35      418.45     57.60 o 
 -12  12   8      882.21     1075.10     70.48 o 
 -10  12   8        1.31       13.61     18.24 o 
  -8  12   8      114.69      120.36     22.37 o 
  -6  12   8       92.68      153.28     23.31 o 
  -4  12   8        0.04       34.81     16.83 o 
  -2  12   8       15.99       20.21     15.76 o 
   0  12   8       56.41       39.47     18.35 o 
   2  12   8       43.27       42.33     19.70 o 
   4  12   8        3.94        7.18     16.45 o 
   6  12   8       46.11       34.44     17.07 o 
   8  12   8        7.32       10.03     11.39 o 
  10  12   8        1.24        9.90     14.56 o 
  -9  13   8       25.24       16.91     24.05 o 
  -7  13   8        0.10       26.27     16.34 o 
  -5  13   8       23.72       33.88     26.28 o 
  -3  13   8        6.05       28.40     19.44 o 
  -1  13   8       97.33       99.79     24.28 o 
   1  13   8       36.62       28.44     17.68 o 
   3  13   8       30.86       41.50     18.14 o 
   5  13   8       91.67       82.42     20.64 o 
 -27   1   9       30.28       41.64     16.36 o 
 -25   1   9       88.09      123.31     21.12 o 
 -23   1   9       90.29       72.00     26.05 o 
 -21   1   9        1.46       14.07     15.42 o 
 -19   1   9       89.67       65.02     21.76 o 
 -17   1   9      140.37      139.97     22.35 o 
 -15   1   9      188.96      156.97     22.07 o 
 -13   1   9      853.33      694.75     42.89 o 
 -11   1   9     2616.78     2560.92     75.09 o 
  -9   1   9        2.52       10.74     17.67 o 
  -7   1   9      165.94      179.22     23.23 o 
  -5   1   9        7.13        8.70     12.58 o 
  -3   1   9     1329.44     1490.84     41.70 o 
  -1   1   9      208.55      221.93     19.27 o 
   1   1   9      810.56      793.94     19.63 o 
   3   1   9       69.31       71.49      9.96 o 
   5   1   9      117.22      103.27     13.76 o 
   7   1   9        0.96        6.95      7.86 o 
   9   1   9       97.88       84.26     28.43 o 
  11   1   9        0.12       15.72     12.69 o 
  13   1   9      269.35      328.13     25.86 o 
  15   1   9       20.14       25.08     13.22 o 
  17   1   9        7.68        1.64     12.72 o 
  19   1   9      139.72      104.88     35.25 o 
  21   1   9      143.95      151.54     26.16 o 
  23   1   9        1.20        9.63     16.20 o 
 -28   2   9      220.11      281.68     37.02 o 
 -26   2   9        7.18        7.80     22.50 o 
 -24   2   9       22.23       43.85     16.56 o 
 -22   2   9      144.48      151.16     28.33 o 
 -20   2   9       45.73       27.07     16.16 o 
 -18   2   9       25.59       13.60     14.63 o 
 -16   2   9        7.51       21.19     11.08 o 
 -14   2   9        6.26        5.41     12.63 o 
 -12   2   9      765.76      782.15     33.52 o 
 -10   2   9      259.87      220.88     24.00 o 
  -8   2   9      247.43      276.06     25.18 o 
  -6   2   9       25.13       20.30     11.08 o 
  -4   2   9      209.93      217.85     18.36 o 
  -2   2   9      959.32     1017.37     23.98 o 
   0   2   9       30.69       31.06      9.45 o 
   2   2   9        4.54        7.15      7.07 o 
   4   2   9       14.78       16.20      6.93 o 
   6   2   9     1709.96     1766.79     53.24 o 
   8   2   9        8.71        7.89      6.08 o 
  10   2   9      179.40      171.13     32.75 o 
  12   2   9        6.75       11.93     15.70 o 
  14   2   9        9.82       16.61     22.60 o 
  16   2   9       19.58       25.85     12.75 o 
  18   2   9       68.70       79.83     17.59 o 
  20   2   9       51.88       47.19     18.46 o 
  22   2   9        0.10        9.46     26.36 o 
 -27   3   9      192.98      233.31     29.57 o 
 -25   3   9       50.17       54.41     25.49 o 
 -23   3   9        7.47       18.19     11.93 o 
 -21   3   9       67.92       68.65     22.11 o 
 -19   3   9        0.16        7.76     12.56 o 
 -17   3   9        0.02       12.13     12.13 o 
 -15   3   9      115.42      119.41     20.54 o 
 -13   3   9      281.41      263.54     25.88 o 
 -11   3   9      408.53      374.98     23.92 o 
  -9   3   9     1362.22     1437.69     51.17 o 
  -7   3   9     3918.32     3991.14     79.78 o 
  -5   3   9       74.70       54.53     12.32 o 
  -3   3   9      229.86      219.21     17.69 o 
  -1   3   9      135.55      131.04     15.64 o 
   1   3   9      355.04      341.92     18.92 o 
   3   3   9       41.11       53.73     10.60 o 
   5   3   9      165.30      129.51     14.41 o 
   7   3   9      325.62      291.28     26.84 o 
   9   3   9       30.63       25.60     14.28 o 
  11   3   9      193.43      225.58     26.30 o 
  13   3   9      164.91      209.14     22.59 o 
  15   3   9      162.38      154.61     38.75 o 
  17   3   9       75.28       56.45     35.25 o 
  19   3   9        0.85        1.54     21.74 o 
  21   3   9       67.71       83.85     34.55 o 
  23   3   9       50.05       60.42     25.42 o 
 -26   4   9       26.80       30.83     20.20 o 
 -24   4   9      204.20      194.65     31.09 o 
 -22   4   9        0.00       12.74     17.53 o 
 -20   4   9        0.11       14.51     11.33 o 
 -18   4   9      343.23      323.09     28.96 o 
 -16   4   9      142.29      115.16     19.76 o 
 -14   4   9      724.11      741.12     31.94 o 
 -12   4   9       27.93       45.80     16.56 o 
 -10   4   9      420.29      399.35     27.19 o 
  -8   4   9      468.00      454.98     25.07 o 
  -6   4   9      145.76      156.03     17.32 o 
  -4   4   9     2496.97     2484.47     51.53 o 
  -2   4   9      122.40      112.48     10.83 o 
   0   4   9       11.63       14.20      8.40 o 
   2   4   9      519.56      563.20     27.01 o 
   4   4   9      180.06      170.08     19.68 o 
   6   4   9      598.94      564.88     30.13 o 
   8   4   9      216.46      206.52     20.86 o 
  10   4   9       16.71       25.38     17.76 o 
  12   4   9       74.82       42.62     28.71 o 
  14   4   9      333.71      340.08     77.08 o 
  16   4   9      205.73      214.92     51.87 o 
  18   4   9       80.80       63.18     31.40 o 
  20   4   9        9.55       14.38     13.55 o 
  22   4   9      184.06      185.05     47.14 o 
 -25   5   9       73.22       60.05     20.92 o 
 -23   5   9      660.88      811.10     39.95 o 
 -21   5   9       63.20       92.92     22.05 o 
 -19   5   9       85.31       85.07     22.83 o 
 -17   5   9       50.90       42.32     16.10 o 
 -15   5   9      252.53      354.14     31.96 o 
 -13   5   9      180.07      180.05     24.86 o 
 -11   5   9      379.53      518.76     74.76 o 
  -9   5   9      405.26      381.60     31.97 o 
  -7   5   9      303.10      339.77     21.15 o 
  -5   5   9     1263.72     1250.79     34.04 o 
  -3   5   9     4394.96     4646.92     96.21 o 
  -1   5   9      214.46      214.37     20.99 o 
   1   5   9      360.07      380.60     22.60 o 
   3   5   9      624.09      709.80     29.04 o 
   5   5   9       41.10       48.30     11.55 o 
   7   5   9       55.56       43.17     11.97 o 
   9   5   9       90.84       76.01     25.20 o 
  11   5   9       79.32       69.20     28.33 o 
  13   5   9        0.06       -4.82     20.16 o 
  15   5   9      115.25      112.08     35.52 o 
  17   5   9       89.45      118.35     53.87 o 
  19   5   9      221.55      198.30     47.30 o 
  21   5   9      188.04      142.46     41.34 o 
 -24   6   9       59.27       69.42     29.09 o 
 -22   6   9      194.91      209.05     36.31 o 
 -20   6   9      156.54      224.91     36.48 o 
 -18   6   9       98.66       86.03     24.44 o 
 -16   6   9      120.95      133.07     28.82 o 
 -14   6   9        2.01       18.20     21.73 o 
 -12   6   9       13.39       22.93     18.92 o 
 -10   6   9     1050.54     1209.55     66.09 o 
  -8   6   9     2293.81     2275.25     50.73 o 
  -6   6   9       48.90       42.49     24.72 o 
  -4   6   9        0.58        5.66     15.37 o 
  -2   6   9      300.50      320.01     21.53 o 
   0   6   9      254.52      257.49     20.66 o 
   2   6   9       61.98       75.23     16.90 o 
   4   6   9      171.70      159.10     17.40 o 
   6   6   9       90.03       93.73     25.79 o 
   8   6   9       12.96       16.41      8.79 o 
  10   6   9        0.50       13.94     15.56 o 
  12   6   9      137.00      125.46     32.57 o 
  14   6   9       11.51       14.94     20.82 o 
  16   6   9        0.46       17.13     22.51 o 
  18   6   9       10.69       36.83     21.84 o 
  20   6   9       40.39       28.57     19.05 o 
 -23   7   9      385.64      418.81     45.04 o 
 -21   7   9       29.07       15.86     16.89 o 
 -19   7   9       48.89       47.70     22.47 o 
 -17   7   9      530.21      575.47     42.37 o 
 -15   7   9      137.96      119.64     25.75 o 
 -13   7   9       40.04       33.49     17.78 o 
 -11   7   9       11.10       25.71     17.84 o 
  -9   7   9      179.29      158.82     18.45 o 
  -7   7   9      384.11      359.44     22.40 o 
  -5   7   9      979.94     1035.31     47.72 o 
  -3   7   9      463.80      479.70     26.77 o 
  -1   7   9      781.89      765.86     30.23 o 
   1   7   9      321.56      338.92     23.04 o 
   3   7   9      846.55      873.83     32.22 o 
   5   7   9      152.77      131.73     17.49 o 
   7   7   9      230.32      241.02     20.65 o 
   9   7   9      195.68      143.87     35.41 o 
  11   7   9      754.82      837.90     75.08 o 
  13   7   9      150.14      125.23     34.39 o 
  15   7   9       10.23        9.55     18.76 o 
  17   7   9        1.77      -25.22     25.22 o 
  19   7   9        1.86        9.87     17.72 o 
 -22   8   9      249.68      268.75     39.73 o 
 -20   8   9       19.02        1.17     17.44 o 
 -18   8   9        3.48       15.39     17.81 o 
 -16   8   9      405.76      441.47     32.71 o 
 -14   8   9        0.87       14.84     17.85 o 
 -12   8   9      731.39      749.41     49.79 o 
 -10   8   9       77.70      123.61     36.41 o 
  -8   8   9        3.25       11.18     11.75 o 
  -6   8   9       48.79       48.37     23.19 o 
  -4   8   9      437.35      443.77     24.67 o 
  -2   8   9      170.95      168.40     19.23 o 
   0   8   9     1174.94     1182.52     37.89 o 
   2   8   9        0.06       22.90     14.36 o 
   4   8   9       72.99       72.32     16.34 o 
   6   8   9       57.50       48.55     28.66 o 
   8   8   9       18.08       11.48     13.55 o 
  10   8   9       36.21       28.43     13.55 o 
  12   8   9       14.41       14.84     16.64 o 
  14   8   9       33.26       28.75     19.76 o 
  16   8   9       15.20       20.11     20.14 o 
 -19   9   9       23.10       15.19     19.22 o 
 -17   9   9       15.10       42.71     19.16 o 
 -15   9   9      220.35      252.37     27.99 o 
 -13   9   9       34.19       33.20     25.83 o 
 -11   9   9       22.27       31.01     19.68 o 
  -9   9   9      198.84      235.39     32.35 o 
  -7   9   9        3.41       14.03     11.87 o 
  -5   9   9      325.32      324.38     32.18 o 
  -3   9   9        0.38        7.59     13.79 o 
  -1   9   9      111.54      126.59     20.40 o 
   1   9   9       58.26       38.75     17.96 o 
   3   9   9      400.61      370.31     26.96 o 
   5   9   9        0.13       10.56     18.21 o 
   7   9   9       73.41       58.38     15.58 o 
   9   9   9       22.79       20.59     15.00 o 
  11   9   9        2.81       16.00     15.90 o 
  13   9   9        3.68       14.19     17.13 o 
  15   9   9       21.72       24.95     19.63 o 
 -18  10   9      193.97      213.18     46.85 o 
 -16  10   9      254.11      284.61     32.22 o 
 -14  10   9      236.99      248.60     34.67 o 
 -12  10   9        8.37       10.62     20.07 o 
 -10  10   9       43.86       30.72     23.26 o 
  -8  10   9        7.99       14.72     11.13 o 
  -6  10   9       17.12       21.05     13.89 o 
  -4  10   9      106.05      145.97     30.14 o 
  -2  10   9      776.07      717.07     32.87 o 
   0  10   9      328.75      307.46     26.30 o 
   2  10   9        4.64       23.39     13.90 o 
   4  10   9        8.52        5.98     15.51 o 
   6  10   9       54.14       49.95     16.78 o 
   8  10   9      282.97      318.50     49.28 o 
  10  10   9        3.32       18.79     14.60 o 
  12  10   9       68.10       67.91     19.99 o 
  14  10   9        4.04       -1.43     22.64 o 
 -15  11   9        0.09       21.03     19.70 o 
 -13  11   9      161.23      197.39     31.32 o 
 -11  11   9       73.13       81.85     41.93 o 
  -9  11   9       43.73       28.25     19.53 o 
  -7  11   9       28.19       24.91     14.49 o 
  -5  11   9        0.03       23.21     15.47 o 
  -3  11   9       12.13       24.33     17.25 o 
  -1  11   9       13.88       30.34     16.73 o 
   1  11   9        0.32       23.02     14.47 o 
   3  11   9      170.81      180.15     24.75 o 
   5  11   9      120.98      142.23     23.71 o 
   7  11   9        0.00       11.72     16.67 o 
   9  11   9       14.81       14.73     16.99 o 
  11  11   9       21.68        6.02     21.78 o 
 -10  12   9       79.04      100.20     28.66 o 
  -8  12   9      145.26      179.55     32.51 o 
  -6  12   9       31.17       29.28     13.58 o 
  -4  12   9      161.80      127.56     21.13 o 
  -2  12   9       89.89       90.10     24.09 o 
   0  12   9      165.72      175.73     23.16 o 
   2  12   9      141.02      114.70     21.71 o 
   4  12   9      105.64      112.38     24.92 o 
   6  12   9       27.20       41.46     15.30 o 
 -26   0  10      114.13      129.35     41.41 o 
 -24   0  10        7.22       35.63     39.40 o 
 -22   0  10        3.76        4.57     20.16 o 
 -20   0  10        0.85       23.15     19.85 o 
 -18   0  10      200.98      251.66     57.46 o 
 -16   0  10      448.93      429.58     37.87 o 
 -14   0  10     1416.42     1286.54     51.73 o 
 -12   0  10        8.96       35.02     24.65 o 
 -10   0  10      380.14      423.25     39.03 o 
  -8   0  10        3.69        7.46     19.08 o 
  -6   0  10      925.58      943.09     84.96 o 
  -4   0  10      512.46      510.44     33.64 o 
  -2   0  10       44.97       32.85     25.07 o 
   0   0  10       55.22       56.62     19.62 o 
   2   0  10      105.82      104.62     16.84 o 
   4   0  10      318.83      285.58     23.29 o 
   6   0  10      241.14      231.53     27.59 o 
   8   0  10     1429.01     1433.37     92.27 o 
  10   0  10        6.06        7.16     15.19 o 
  12   0  10      155.65      118.35     61.61 o 
  14   0  10      266.42      221.80     38.40 o 
  18   0  10        2.55        1.15     17.19 o 
 -25   1  10       13.42       27.08     15.67 o 
 -23   1  10       54.49       75.62     22.15 o 
 -21   1  10       19.20       21.16     17.08 o 
 -19   1  10      560.18      591.96     32.59 o 
 -17   1  10        2.44       11.80     13.99 o 
 -15   1  10       11.57       16.15     13.21 o 
 -13   1  10       90.63       93.64     19.07 o 
 -11   1  10      626.35      550.03     32.58 o 
  -9   1  10      855.16      881.72     36.31 o 
  -7   1  10      623.57      642.75     28.19 o 
  -5   1  10       43.44       43.51     15.03 o 
  -3   1  10        3.02        2.06     11.39 o 
  -1   1  10       44.76       49.23     12.75 o 
   1   1  10      177.65      187.06     16.20 o 
   3   1  10       64.08       52.61     11.77 o 
   5   1  10        2.35        7.55      7.85 o 
   7   1  10       32.48       23.39     14.78 o 
   9   1  10       23.06       16.91     20.06 o 
  11   1  10        3.54        8.60     14.33 o 
  13   1  10       42.88       38.65     18.36 o 
  15   1  10       29.06       22.41     13.00 o 
  17   1  10       13.18       12.79     11.41 o 
  19   1  10        0.02        8.60     22.64 o 
 -26   2  10      248.65      380.32     52.71 o 
 -24   2  10        8.46       19.91     16.45 o 
 -22   2  10       22.70       29.52     16.36 o 
 -20   2  10      597.02      709.36     32.50 o 
 -18   2  10       80.61      111.77     21.66 o 
 -16   2  10       54.36       33.52     17.24 o 
 -14   2  10      172.11      165.76     23.51 o 
 -12   2  10      139.95      129.73     22.99 o 
 -10   2  10        9.06       17.91     11.37 o 
  -8   2  10       74.90       66.80     16.77 o 
  -6   2  10      685.64      702.43     28.35 o 
  -4   2  10      107.94      118.25     17.66 o 
  -2   2  10     1723.81     1874.04     35.05 o 
   0   2  10     1342.17     1457.84     31.30 o 
   2   2  10       24.17       21.12      8.24 o 
   4   2  10      325.50      319.10     21.24 o 
   6   2  10      140.22      149.65     16.61 o 
   8   2  10      590.73      569.78     49.76 o 
  10   2  10       10.81        5.82     10.75 o 
  12   2  10      221.11      168.50     38.59 o 
  14   2  10       20.84       39.41     25.65 o 
  16   2  10       63.58       33.05     25.98 o 
  18   2  10       67.71       55.34     23.18 o 
  20   2  10        0.36       16.91     36.39 o 
 -25   3  10       37.78       48.90     20.13 o 
 -23   3  10      378.65      467.53     68.99 o 
 -21   3  10      357.14      362.90     31.49 o 
 -19   3  10      229.49      293.53     29.50 o 
 -17   3  10        5.24       29.86     15.83 o 
 -15   3  10       26.12       56.65     15.01 o 
 -13   3  10      183.79      160.64     20.13 o 
 -11   3  10        8.90        0.82     13.49 o 
  -9   3  10     1473.10     1460.10     39.36 o 
  -7   3  10       65.70       97.47     19.00 o 
  -5   3  10     3011.77     3310.58     59.96 o 
  -3   3  10     1465.86     1621.66     65.72 o 
  -1   3  10      944.34      983.48     35.85 o 
   1   3  10      337.75      356.66     28.74 o 
   3   3  10       46.66       50.09     18.11 o 
   5   3  10       75.85       78.23     15.86 o 
   7   3  10       32.69       26.69     25.79 o 
   9   3  10       32.33       14.48     13.49 o 
  11   3  10      283.78      273.25     43.40 o 
  13   3  10      319.02      267.23     51.21 o 
  15   3  10      185.87      188.82     38.22 o 
  17   3  10      140.27      174.78     58.60 o 
  19   3  10      143.98       90.57     31.89 o 
 -24   4  10      243.51      288.58     30.85 o 
 -22   4  10      396.76      518.72     74.62 o 
 -20   4  10        0.17       13.06     17.06 o 
 -18   4  10       18.26       28.80     14.50 o 
 -16   4  10       24.94       21.29     13.21 o 
 -14   4  10       81.18       77.56     15.84 o 
 -12   4  10       32.53       22.43     16.81 o 
 -10   4  10      342.95      326.58     37.70 o 
  -8   4  10      662.47      700.27     37.97 o 
  -6   4  10       55.38       42.06     15.12 o 
  -4   4  10     1829.29     1858.99     53.98 o 
  -2   4  10     1550.87     1718.61     42.19 o 
   0   4  10      673.68      734.62     29.39 o 
   2   4  10       29.34       16.72     10.39 o 
   4   4  10       29.89       22.82     14.24 o 
   6   4  10       34.29       23.59     10.69 o 
   8   4  10      116.70      109.95     31.82 o 
  10   4  10       14.30       24.44     11.68 o 
  12   4  10       45.13       50.10     30.61 o 
  14   4  10        1.28        6.14     18.03 o 
  16   4  10       31.67       52.74     24.42 o 
  18   4  10       10.61       11.84     18.93 o 
  20   4  10       14.19       27.22     34.96 o 
 -23   5  10       88.82       78.39     22.73 o 
 -21   5  10        3.38       10.61     18.49 o 
 -19   5  10       77.08       63.18     22.98 o 
 -17   5  10        0.41       19.32     18.62 o 
 -15   5  10       91.55       99.83     23.97 o 
 -13   5  10      155.85      140.29     25.81 o 
 -11   5  10       21.37       14.45     14.61 o 
  -9   5  10       48.62       50.58     22.48 o 
  -7   5  10        2.88       25.80     19.78 o 
  -5   5  10      163.70      148.40     18.21 o 
  -3   5  10      173.29      178.53     28.61 o 
  -1   5  10       92.13       92.34     15.34 o 
   1   5  10     1627.58     1662.29     61.21 o 
   3   5  10       40.01       56.94     16.29 o 
   5   5  10       87.16       85.46     16.66 o 
   7   5  10       35.96       31.59     18.93 o 
   9   5  10       48.53       43.73     20.22 o 
  11   5  10       84.79       88.10     38.79 o 
  13   5  10        5.29       18.67     16.83 o 
  15   5  10        2.62        9.37     11.82 o 
  17   5  10       95.77       99.72     35.38 o 
  19   5  10      290.10      242.79     51.29 o 
 -22   6  10      372.52      400.67     55.54 o 
 -20   6  10      152.85      151.97     37.97 o 
 -18   6  10       74.95      114.17     28.78 o 
 -16   6  10        2.14        4.68     16.84 o 
 -14   6  10       59.23       64.48     23.66 o 
 -12   6  10        0.12        4.23     23.68 o 
 -10   6  10       25.73       30.92     23.17 o 
  -8   6  10      298.09      236.66     37.77 o 
  -6   6  10        0.04       18.29     12.81 o 
  -4   6  10       45.79       53.44     16.56 o 
  -2   6  10      424.43      432.78     34.08 o 
   0   6  10       92.40      126.26     20.44 o 
   2   6  10     2266.76     2386.31     42.14 o 
   4   6  10      838.33      884.31     54.71 o 
   6   6  10      234.52      244.89     25.08 o 
   8   6  10      436.45      426.76     42.96 o 
  10   6  10      275.11      224.42     38.17 o 
  12   6  10       47.79       65.46     24.42 o 
  14   6  10       56.06       38.11     19.17 o 
  16   6  10       14.29       26.60     23.21 o 
  18   6  10        0.05       14.82     14.52 o 
 -21   7  10        0.00       19.95     16.90 o 
 -19   7  10      253.75      305.74     41.79 o 
 -17   7  10        0.19        7.37     15.84 o 
 -15   7  10      176.04      191.98     34.11 o 
 -13   7  10      887.83     1154.79     59.25 o 
 -11   7  10       30.57       28.67     20.68 o 
  -9   7  10       26.63       29.18     21.44 o 
  -7   7  10        5.73       19.76     21.82 o 
  -5   7  10       38.64       29.99     11.37 o 
  -3   7  10        1.40       18.10     17.38 o 
  -1   7  10     1551.09     1651.68     38.41 o 
   1   7  10      652.64      653.85     28.95 o 
   3   7  10       75.40       77.57     19.48 o 
   5   7  10       43.44       40.76     13.34 o 
   7   7  10       19.02       17.60     18.83 o 
   9   7  10        7.29       26.95     18.17 o 
  11   7  10        1.11       16.44     18.66 o 
  13   7  10        9.50        0.84     15.79 o 
  15   7  10       33.85       32.48     20.03 o 
 -20   8  10      219.01      311.78     67.91 o 
 -18   8  10        0.16        7.16     14.09 o 
 -16   8  10        3.54       15.41     17.89 o 
 -14   8  10       82.56       75.40     18.64 o 
 -12   8  10       86.11       95.58     26.91 o 
 -10   8  10        1.14       26.89     18.15 o 
  -8   8  10      357.91      414.42     36.83 o 
  -6   8  10      132.49      140.63     26.96 o 
  -4   8  10       13.80       20.43     12.71 o 
  -2   8  10       94.74       76.56     20.92 o 
   0   8  10     1395.36     1542.27     45.97 o 
   2   8  10      624.50      613.50     31.61 o 
   4   8  10      694.99      672.86     31.16 o 
   6   8  10      251.24      219.57     35.74 o 
   8   8  10       43.77       48.72     22.92 o 
  12   8  10        0.01       13.47     22.35 o 
  14   8  10       11.50       14.30     14.59 o 
 -17   9  10      648.63      635.76     42.64 o 
 -15   9  10      141.63      154.53     31.82 o 
 -13   9  10       23.89       11.76     24.64 o 
 -11   9  10        3.52        2.41     17.80 o 
  -9   9  10       27.77       34.75     19.20 o 
  -7   9  10       53.44       48.60     25.46 o 
  -5   9  10        3.44       28.26     15.17 o 
  -3   9  10        0.18        7.06     10.52 o 
  -1   9  10      100.07      115.34     23.21 o 
   1   9  10     1358.41     1381.11     38.96 o 
   3   9  10      225.96      264.51     30.02 o 
   5   9  10       62.28       69.85     14.32 o 
   7   9  10       21.60       13.28     17.11 o 
   9   9  10       27.87       26.93     17.35 o 
  11   9  10       14.08       18.56     17.14 o 
  13   9  10        0.23       23.50     12.72 o 
 -14  10  10      295.16      312.52     33.13 o 
 -12  10  10      355.89      388.08     37.68 o 
 -10  10  10      314.71      311.34     39.75 o 
  -8  10  10      111.60       91.54     22.09 o 
  -6  10  10        1.06       22.47     20.55 o 
  -4  10  10      586.95      621.14     43.81 o 
  -2  10  10      376.37      372.98     26.21 o 
   0  10  10       39.74       55.29     21.51 o 
   2  10  10        0.58       14.73     12.90 o 
   4  10  10        5.81       21.48     11.47 o 
   6  10  10      158.59      176.51     31.88 o 
   8  10  10      181.06      194.99     49.86 o 
  10  10  10       37.81       13.75     21.78 o 
 -11  11  10      255.19      226.51     36.45 o 
  -9  11  10        3.02       15.19     18.77 o 
  -7  11  10        3.14       13.91     15.66 o 
  -5  11  10       89.92       94.26     24.14 o 
  -3  11  10      129.85      104.92     19.67 o 
  -1  11  10       24.92       23.78     15.48 o 
   1  11  10        7.05        5.68     13.22 o 
   3  11  10        0.68       12.72     13.83 o 
   5  11  10       32.74       39.83     28.08 o 
 -23   1  11      245.81      271.83     25.76 o 
 -21   1  11        2.61       10.61     15.24 o 
 -19   1  11      158.72      194.28     22.75 o 
 -17   1  11      291.38      300.20     28.90 o 
 -15   1  11       14.58       48.39     20.67 o 
 -13   1  11       33.62       30.39     18.64 o 
 -11   1  11       34.81       37.57     15.36 o 
  -9   1  11      113.23      133.54     21.76 o 
  -7   1  11     1333.43     1474.02     36.75 o 
  -5   1  11      696.98      693.53     30.74 o 
  -3   1  11       49.62       66.90     15.45 o 
  -1   1  11      172.66      161.42     16.23 o 
   1   1  11       96.52      104.28     18.47 o 
   3   1  11        2.09        3.96      7.52 o 
   5   1  11       50.45       66.30     18.97 o 
   7   1  11      306.20      220.65    109.18 o 
   9   1  11       53.56       33.00     17.19 o 
  11   1  11      110.85       87.69     42.70 o 
  15   1  11        0.12       23.21     25.50 o 
  17   1  11        0.15       -7.16     17.77 o 
 -24   2  11       71.96      115.54     32.76 o 
 -22   2  11       15.15       24.02     14.30 o 
 -20   2  11       26.51       29.67     16.30 o 
 -18   2  11       22.69       22.07     18.43 o 
 -16   2  11       15.29        3.05     13.41 o 
 -14   2  11       98.93      123.83     27.30 o 
 -12   2  11       27.08       41.46     14.81 o 
 -10   2  11       16.78       17.93     13.56 o 
  -8   2  11      244.06      188.00     22.31 o 
  -6   2  11      261.16      290.52     29.53 o 
  -4   2  11      823.37      856.55     44.30 o 
  -2   2  11      245.90      261.27     20.78 o 
   0   2  11       59.83       58.03     18.35 o 
   2   2  11      220.24      254.83     22.92 o 
   4   2  11       90.43       90.71     15.01 o 
   6   2  11      102.83      105.79     22.95 o 
   8   2  11       20.12       12.11     15.90 o 
  10   2  11      137.04      147.95     30.04 o 
  12   2  11       89.22       61.04     44.99 o 
  14   2  11       31.26       18.34     20.35 o 
  16   2  11        1.45        5.73     21.78 o 
 -23   3  11       11.92       20.94     19.91 o 
 -21   3  11      267.36      312.41     39.28 o 
 -19   3  11       22.79       12.54     17.82 o 
 -17   3  11      135.91      142.91     29.26 o 
 -15   3  11       20.62       22.30     12.44 o 
 -13   3  11       48.03       43.16     17.98 o 
 -11   3  11        1.20        1.53     17.68 o 
  -9   3  11      506.74      551.35     32.62 o 
  -7   3  11      495.34      544.61     36.74 o 
  -5   3  11       18.70       20.16     14.33 o 
  -3   3  11       58.88       48.22     15.37 o 
  -1   3  11      927.70      921.53     29.76 o 
   1   3  11       62.99       55.49     12.05 o 
   3   3  11      490.09      463.38     26.01 o 
   5   3  11      297.42      266.50    127.52 o 
   7   3  11      142.54      118.67     34.24 o 
   9   3  11        0.98       10.12     12.14 o 
  11   3  11       85.97       96.66     37.55 o 
  13   3  11       28.34       11.72     16.49 o 
  15   3  11       33.65       30.15     22.00 o 
  17   3  11        2.25       13.07     19.53 o 
 -22   4  11       32.72       45.01     15.98 o 
 -20   4  11        6.46       18.81     20.30 o 
 -18   4  11      137.57      145.34     31.28 o 
 -16   4  11       71.15       85.62     23.38 o 
 -14   4  11        0.05       27.20     26.17 o 
 -12   4  11       68.64       29.75     19.10 o 
 -10   4  11      284.87      336.18     38.42 o 
  -8   4  11       60.31       60.04     19.55 o 
  -6   4  11       11.95       19.49     15.37 o 
  -4   4  11       17.65       27.05     15.21 o 
  -2   4  11      213.74      189.42     29.82 o 
   0   4  11      211.14      229.83     37.08 o 
   2   4  11     1491.69     1535.19     45.65 o 
   4   4  11       75.61       57.17     12.78 o 
   6   4  11      183.46      193.54     50.86 o 
   8   4  11      155.67      143.16     39.21 o 
  10   4  11      235.06      136.10     60.97 o 
  12   4  11      127.24       90.71     36.34 o 
  14   4  11       12.00       15.41     10.88 o 
  16   4  11        7.87       11.93     14.29 o 
 -21   5  11      135.31      161.50     35.68 o 
 -19   5  11       87.17      148.50     29.29 o 
 -17   5  11      139.59      170.70     35.91 o 
 -15   5  11       33.48       26.71     21.67 o 
 -13   5  11      257.35      243.60     34.71 o 
 -11   5  11      118.28      135.70     29.16 o 
  -9   5  11       14.59       12.58     16.51 o 
  -7   5  11       62.78       46.67     19.19 o 
  -5   5  11        2.19        6.28     16.03 o 
  -3   5  11      752.87      734.47     43.01 o 
  -1   5  11      188.20      166.15     23.26 o 
   1   5  11      258.01      312.17     35.19 o 
   3   5  11      226.37      208.50     27.43 o 
   5   5  11      134.55       89.69     48.14 o 
   7   5  11      161.43      110.80     51.22 o 
   9   5  11       39.41       60.55     22.47 o 
  11   5  11       86.94       66.68     33.63 o 
  13   5  11      109.79       61.58     32.82 o 
  15   5  11       15.59       17.41     17.35 o 
 -20   6  11       30.54       15.38     14.05 o 
 -18   6  11      253.88      245.62     39.83 o 
 -16   6  11      275.10      323.53     40.20 o 
 -14   6  11       51.36      114.30     43.51 o 
 -12   6  11      111.36      110.67     27.67 o 
 -10   6  11        0.27       15.11     18.33 o 
  -8   6  11       47.79       48.19     14.90 o 
  -6   6  11      438.48      428.59     40.23 o 
  -4   6  11      101.89      120.22     23.73 o 
  -2   6  11      360.49      320.08     24.14 o 
   0   6  11      119.41      108.16     17.54 o 
   2   6  11      884.16      943.16     95.28 o 
   4   6  11       33.07       23.06     15.87 o 
   6   6  11       60.20       83.37     26.07 o 
   8   6  11       31.59       21.26     17.12 o 
  10   6  11      134.56      118.11     40.87 o 
  12   6  11        1.27       15.30     12.03 o 
  14   6  11       22.50       19.28     14.71 o 
 -19   7  11      232.15      244.15     65.34 o 
 -17   7  11       92.84      111.48     34.60 o 
 -15   7  11       23.39       41.89     32.75 o 
 -13   7  11       35.34       32.53     14.52 o 
 -11   7  11       54.79       46.51     21.57 o 
  -9   7  11      142.12      177.61     40.55 o 
  -7   7  11       11.35       19.38     16.62 o 
  -5   7  11      182.62      208.06     29.75 o 
  -3   7  11       33.16       23.32     16.71 o 
  -1   7  11      387.14      330.74     21.38 o 
   1   7  11      609.59      561.27     69.20 o 
   3   7  11       93.34       96.58     19.15 o 
   5   7  11      227.63      175.95     33.24 o 
   7   7  11      303.44      260.68     52.87 o 
   9   7  11      285.41      242.16     72.91 o 
  11   7  11       19.60       18.37     18.13 o 
  13   7  11       86.51       65.30     26.67 o 
 -16   8  11      112.03      116.54     30.95 o 
 -14   8  11       32.68       31.94     19.68 o 
 -12   8  11      166.73      175.86     35.54 o 
 -10   8  11       40.26       55.38     26.41 o 
  -8   8  11        0.16       20.00     19.96 o 
  -6   8  11      325.06      323.04     37.40 o 
  -4   8  11      241.62      236.24     28.53 o 
  -2   8  11        2.27       10.40     16.45 o 
   0   8  11      172.38      148.71     19.70 o 
   2   8  11        9.21       29.12     14.52 o 
   4   8  11       21.79       11.46     19.00 o 
   6   8  11      613.03      564.24     56.74 o 
   8   8  11       96.93      115.78     29.20 o 
  10   8  11       38.67       32.40     14.35 o 
 -13   9  11       19.21       30.99     20.14 o 
 -11   9  11      412.32      481.49     35.50 o 
  -9   9  11      108.21       94.65     28.64 o 
  -7   9  11       41.27       48.55     24.03 o 
  -5   9  11       23.97       13.04     16.18 o 
  -3   9  11       18.90       36.88     22.69 o 
  -1   9  11       17.04       34.60     18.93 o 
   1   9  11       19.70       27.89     11.77 o 
   3   9  11        0.25        4.64     18.91 o 
   5   9  11       61.99       36.64     20.62 o 
   7   9  11       26.04        9.46     25.50 o 
  -8  10  11      305.56      263.58     28.23 o 
  -6  10  11        0.10       32.36     18.91 o 
  -4  10  11        2.58       28.20     18.44 o 
  -2  10  11        0.67       18.72     16.62 o 
   0  10  11       13.06       17.70     15.14 o 
   2  10  11       51.04       50.47     13.58 o 
 -20   0  12       17.92       43.42     22.14 o 
 -18   0  12      646.40      662.32     78.66 o 
 -16   0  12       30.10       46.99     29.52 o 
 -14   0  12      255.23      256.31     35.10 o 
 -12   0  12       88.14      105.29     27.54 o 
 -10   0  12      392.86      307.11     33.37 o 
  -8   0  12     1039.73     1173.51     58.45 o 
  -6   0  12       98.11       79.44     23.64 o 
  -4   0  12       21.70       47.52     19.61 o 
  -2   0  12      909.45      896.25     40.86 o 
   0   0  12      597.55      502.41     31.76 o 
   2   0  12      424.01      406.05     44.99 o 
   4   0  12      110.49       89.12     28.94 o 
 -21   1  12       15.57       28.61     16.45 o 
 -19   1  12      175.87      182.03     22.46 o 
 -17   1  12        1.88       14.79     13.83 o 
 -15   1  12       21.36       21.56     15.49 o 
 -13   1  12        2.05       13.59     12.35 o 
 -11   1  12       70.41       67.91     20.19 o 
  -9   1  12       27.60       21.02     11.61 o 
  -7   1  12       23.28       27.94     13.49 o 
  -5   1  12      372.18      426.71     31.91 o 
  -3   1  12       27.60       28.75     15.25 o 
  -1   1  12       74.53       67.09     16.78 o 
   1   1  12      141.47      139.57     18.37 o 
   3   1  12      103.70      119.21     32.38 o 
   5   1  12       47.25       19.49     29.23 o 
   7   1  12       28.17       21.78     21.21 o 
   9   1  12      175.49      214.06     38.69 o 
  11   1  12       23.41       27.22     22.07 o 
 -20   2  12      150.59      233.02     30.14 o 
 -18   2  12        3.43       31.56     19.48 o 
 -16   2  12       41.57       48.74     17.70 o 
 -14   2  12     1023.52     1326.43     46.72 o 
 -12   2  12       21.75       44.39     22.05 o 
 -10   2  12        4.28       25.35     17.72 o 
  -8   2  12        6.52       32.99     18.60 o 
  -6   2  12      165.18      127.47     20.83 o 
  -4   2  12        0.02       13.69     15.85 o 
  -2   2  12       94.02       90.00     17.47 o 
   0   2  12      966.47     1033.85     52.63 o 
   2   2  12      340.09      365.08     50.72 o 
   4   2  12      909.83      941.92     63.90 o 
   6   2  12      520.99      552.20     49.86 o 
  12   2  12      131.92       84.25     60.46 o 
  14   2  12       65.66       68.49     25.50 o 
 -19   3  12      437.77      448.96     37.97 o 
 -17   3  12      463.31      556.40     45.10 o 
 -15   3  12       86.60       55.57     18.75 o 
 -13   3  12       43.12       41.70     20.13 o 
 -11   3  12        2.91        1.80     14.81 o 
  -9   3  12       10.57       17.32     12.71 o 
  -7   3  12      182.62      194.60     30.49 o 
  -5   3  12        1.86       24.31     16.22 o 
  -3   3  12      128.09      117.67     25.40 o 
  -1   3  12       15.98       14.90     19.82 o 
   1   3  12     1853.26     2018.05     89.20 o 
   3   3  12      505.21      533.96     36.62 o 
   5   3  12        5.74        4.01     22.64 o 
   7   3  12      180.92      186.26     47.57 o 
   9   3  12        0.29        9.92     23.08 o 
  11   3  12       31.42       27.39     19.55 o 
  13   3  12        5.22       25.13     22.87 o 
 -18   4  12       22.34        6.15     10.91 o 
 -16   4  12       81.23      112.83     28.24 o 
 -14   4  12        0.09        2.63     16.77 o 
 -12   4  12       10.70       21.78     14.70 o 
 -10   4  12       15.48       29.18     18.08 o 
  -8   4  12        1.83       10.97     12.36 o 
  -6   4  12       33.55       23.24     15.67 o 
  -4   4  12      609.37      663.83     34.17 o 
  -2   4  12       55.22       37.72     16.73 o 
   0   4  12       10.56       14.42     19.47 o 
   2   4  12       81.78       80.68     29.14 o 
   4   4  12       50.08       50.43     30.38 o 
   6   4  12        6.82        2.87     14.79 o 
   8   4  12        2.00        6.01     15.77 o 
  10   4  12       79.94       72.53     32.23 o 
  12   4  12       79.84       79.15     35.94 o 
 -17   5  12      160.14      216.51     43.84 o 
 -15   5  12        0.08       16.22     17.72 o 
 -13   5  12       18.55       20.61     16.33 o 
 -11   5  12        0.01       18.34     15.31 o 
  -9   5  12        3.20       17.22     12.92 o 
  -7   5  12       11.52       11.64     13.85 o 
  -5   5  12       82.96       74.61     21.20 o 
  -3   5  12      118.10      117.55     23.42 o 
  -1   5  12        4.46       11.46     29.52 o 
   1   5  12      515.94      516.81     40.05 o 
   3   5  12      231.40      245.95     49.31 o 
   5   5  12      322.16      287.71     54.73 o 
   7   5  12      437.56      301.17     78.52 o 
   9   5  12       14.73       13.93     22.63 o 
  11   5  12        3.45       16.23     16.81 o 
 -16   6  12       68.65       47.39     28.92 o 
 -14   6  12      287.24      317.69     39.38 o 
 -12   6  12       60.96       54.01     18.20 o 
 -10   6  12        3.43       15.67     15.01 o 
  -8   6  12      185.01      217.77     35.79 o 
  -6   6  12        7.47       13.83     13.75 o 
  -4   6  12        9.33       14.00     16.12 o 
  -2   6  12       26.45       21.93     11.84 o 
   0   6  12        2.71       14.01     13.77 o 
   2   6  12      106.54       74.21     31.78 o 
   4   6  12      310.66      308.93     86.54 o 
   6   6  12       40.39       81.10     40.98 o 
   8   6  12      848.46      882.71    131.53 o 
  10   6  12      287.45      185.69     67.51 o 
 -13   7  12      101.00      129.68     37.52 o 
 -11   7  12       12.43       19.26     14.41 o 
  -9   7  12      185.26      188.06     32.85 o 
  -7   7  12      272.21      312.03     38.81 o 
  -5   7  12        0.41       16.66     12.57 o 
  -3   7  12       42.01       34.16     19.40 o 
  -1   7  12        2.24       20.94     19.03 o 
   1   7  12       32.39       21.16     18.72 o 
   3   7  12        7.82       10.53     13.99 o 
   5   7  12       93.96       71.87     29.78 o 
 -10   8  12        7.08       24.25     20.67 o 
  -8   8  12      101.24       78.59     29.03 o 
  -6   8  12       25.89       29.06     14.82 o 
  -4   8  12        2.45       25.87     19.35 o 
  -2   8  12       20.52       20.86     32.24 o 
   0   8  12      103.90      103.33     24.14 o 
   2   8  12       17.98       21.49     25.22 o 
   4   8  12      357.54      295.98     35.25 o 
 -17   1  13        9.08        5.17     14.54 o 
 -15   1  13      102.42      101.79     24.00 o 
 -13   1  13       57.22       67.20     17.86 o 
 -11   1  13       47.02       58.09     20.31 o 
  -9   1  13        3.19        2.89     13.51 o 
  -7   1  13        0.02       15.05     12.82 o 
  -5   1  13        6.72       28.73     18.61 o 
  -3   1  13        3.81       11.57     12.50 o 
  -1   1  13      235.85      248.74     23.25 o 
 -16   2  13      343.03      344.86     27.02 o 
 -14   2  13       80.69       92.32     23.43 o 
 -12   2  13       98.61      112.47     24.78 o 
 -10   2  13        0.04        9.42     15.33 o 
  -8   2  13       35.20       24.64     13.80 o 
  -6   2  13       18.01       26.48     17.40 o 
  -4   2  13      262.85      260.87     27.62 o 
  -2   2  13      592.91      595.74     33.20 o 
   0   2  13      126.89       92.56     35.82 o 
   2   2  13       70.04       66.77     37.25 o 
   4   2  13      409.87      448.75     52.15 o 
   6   2  13        3.06       13.18     16.62 o 
 -15   3  13        8.33        5.20     14.89 o 
 -13   3  13        1.34        4.93     14.96 o 
 -11   3  13        0.47       28.67     17.21 o 
  -9   3  13       58.84       67.89     18.76 o 
  -7   3  13       21.65       14.55     15.70 o 
  -5   3  13       62.85       74.23     18.76 o 
  -3   3  13       26.16       29.50     19.88 o 
  -1   3  13        9.58       26.37     18.24 o 
   1   3  13        8.49        4.30     20.63 o 
   3   3  13       34.07       36.97     32.38 o 
   5   3  13       94.91       87.11     32.95 o 
   7   3  13       12.01        6.30     18.63 o 
 -14   4  13        0.94        9.02     13.20 o 
 -12   4  13      254.95      297.16     39.78 o 
 -10   4  13        0.04       13.60     15.90 o 
  -8   4  13       17.60       23.65     17.76 o 
  -6   4  13       71.55       57.22     19.88 o 
  -4   4  13        4.27        4.35     11.59 o 
  -2   4  13        0.23       14.91     12.63 o 
   0   4  13       28.53       34.39     36.97 o 
   2   4  13       57.92       95.71     43.27 o 
   4   4  13       82.07      120.93     45.28 o 
   6   4  13      150.43      210.33     43.27 o 
   8   4  13      415.79      415.22     48.72 o 
 -13   5  13       10.30       36.69     22.11 o 
 -11   5  13       39.38       42.19     17.78 o 
  -9   5  13       88.29       90.51     25.93 o 
  -7   5  13       77.83       68.49     44.42 o 
  -5   5  13       18.00       21.25     13.96 o 
  -3   5  13        0.03        9.12     18.98 o 
  -1   5  13       32.20       46.14     35.82 o 
   1   5  13        6.01       39.83     25.50 o 
   3   5  13      486.52      439.58     61.04 o 
   5   5  13       18.96       31.24     25.22 o 
 -10   6  13      121.39      154.52     30.88 o 
  -8   6  13       13.10       18.99     15.47 o 
  -6   6  13       57.75       38.50     16.36 o 
  -4   6  13       89.26       94.83     29.56 o 
  -2   6  13       90.82       72.46     25.42 o 
   0   6  13       52.82       83.39     36.11 o 
 -10   0  14       54.01       38.97     36.68 o 
  -8   0  14       15.35       32.09     32.09 o 
  -6   0  14        9.25       -2.01     20.06 o 
  -4   0  14       31.87       20.35     19.49 o 
  -9   1  14      198.31      202.63     34.51 o 
  -7   1  14       29.38       64.60     25.79 o 
  -5   1  14      153.46      133.59     24.11 o 
  -8   2  14      240.23      286.64     33.28 o 
  -6   2  14        3.98       10.25     13.67 o 
  -4   2  14       16.65       30.91     16.19 o 
  -5   3  14       11.15       12.04     13.05 o 
  -1   3  14       81.60       77.08     32.95 o 
                                                 
